# Supplementary material for: Recommendations for return to sports after total hip arthroplasty are becoming less restrictive as implants improve
Source: Arch Orthop Trauma Surg. 2020 Dec 1;141(3):497–507. doi: 10.1007/s00402-020-03691-1 (PMC7899958; doi:10.1007/s00402-020-03691-1)
Supplement: Supplementary file 3 — Supplementary file3 (R 81 KB) [file 402_2020_3691_MOESM3_ESM.r]

# We performed a survey among surgeons specialized in hip and knee arthroplasty and members of the 
# German Arthroplasty Society (AE – Arbeitsgemeinschaft für Endoprothetik) – Germany’s largest and leading society of hip and knee arthroplasty surgeons, who attended the annual AE Meeting in December 2019. 
# The original questionnaire was designed in German. Original questions are stated and are translated to English below to provide wider access.
# Figures plotted for publication in T. Vu-han, S. Hardt, C. Gwinner, R. Ascherl, C. Perka 
# "Recommendations for Return to Sports After Total Hip Arthroplasty are Becoming Less Restrictive as Implants Improve: A Survey among AE members – Germany’s leading Hip and Knee Arthroplasty Society"
# NA is "not available"
# Code written by Tu-Lan Vu-Han, Centrum für muskuloskeletale Chirurgie (CMSC) Charité University Berlin 

library(ggplot2)
library(ggthemes)
library(dplyr)

########################### HELPER FUNCTIONS##########################

multipleChoice <- function(choices,col) {
  d <- data.frame(var=choices)
  lev <- levels(factor(d$var))
  lev <- unique(unlist(strsplit(lev, ",")))
  mnames <- gsub(" ", "_", paste(col, lev, sep = "."))
  result <- matrix(data = "0", nrow = length(d$var), ncol = length(lev))
  char.var <- as.character(d$var)
  for (i in 1:length(lev)) {
    result[grep(lev[i], char.var, fixed = TRUE), i] <- "1"
  }
  result <- data.frame(result, stringsAsFactors = TRUE)
  colnames(result) <- mnames
  colnames(d) <- col
  d <- cbind(d,result)
  return(d)
}

multipleChoiceExp <- function(choices,col,lvls) {
  d <- data.frame(var=choices)
  lev <- levels(factor(d$var))
  lev <- unique(unlist(strsplit(lev, ",")))
  lev <- lvls # dummy fix to provide levels
  mnames <- gsub(" ", "_", paste(col, lev, sep = "."))
  result <- matrix(data = "0", nrow = length(d$var), ncol = length(lev))
  char.var <- as.character(d$var)
  for (i in 1:length(lev)) {
    result[grep(lev[i], char.var, fixed = TRUE), i] <- "1"
  }
  result <- data.frame(result, stringsAsFactors = TRUE)
  colnames(result) <- mnames
  colnames(d) <- col
  d <- cbind(d,result)
  return(d)
}

sumFeature <- function(df,col) {
  vars <- col
  ret = as.table(sapply(df[,vars], function(v) {
    sel <- as.numeric(v==1)
    sum(sel)
  }))
  return(ret) 
}

# prefix for path
path <- "~/orchid/"

# General formatting string for plots
customPlot <- list(
  scale_colour_tableau(),
  theme(plot.title = element_text(face="bold", hjust = 0.5)
  ) 
)

customPlotHist <- list(
  geom_text(aes(y = (..count..),label = ifelse((..count..)==0,"",scales::percent((..count..)/sum(..count..)))), stat="count", vjust=-0.5) #, position=position_dodge()) #nudge_y=2.0)
)

# Layout: 
# Q1 General Questions
# Q2 Specific questions to hip arthroplasty 
# Q4 Recommendations for type of activity after THA
# All multiple choice (MC) questions are plotted directly, all non-MC questions at the end. 
################################################################################################################################################################
################################################################################################################################################################

# Q1.1: (Survey Paticipant) "In welchem Jahr ca. haben Sie ihre Approbation erhalten?" 
# "In which year did you receive your Approbation?" 
# a = "vor 1980"
#     "before 1980"
# b = "1980-1990"
#     "1980-1990"
# c = "1990-2000"
#     "1990-2000"
# d = "2000-2010"
#     "2000-2010"
# e = "2010-2020"
#     "2010-2020"
# Convention: if multiple answers earliest reported
# Convention: if exactly on boundary always in earliest

Q1_1 <- factor(
  c('c','d','c','c','e','e','c','b','d','d',
    'd','d','c','d','b','c','c','c','b','c',
    'e','d','d','d','b','d','d','c','b','d',
    'c','c','d','a','b','b','c','d','d','c',
    NA,'b','b','e','d','d','e','c','d','b',
    'c','d','c','c','b','c','c','c','b','b',
    'c','c','b','c','c','d','c','c','b','b',
    'b','d','d','b','e','b','d','c','d','c',  
    'c','b','d','e','a','b','a','e','d','d',
    'e','e','e','d','d','e','e','c','d'
    ),
  order = TRUE, 
  levels=c('a','b','c','d','e'), 
  labels=c('before 1980', '1980 - 1990', '1990 - 2000', '2000 - 2010', '2010 - 2020')
  )

data.frame(Q1_1)
################################################################################################################################################################
################################################################################################################################################################

# Q1.2: (Survey Participant) "Wie hoch schätzen Sie ihre eigene sportliche Aktivität ein?" 
# "How high do you rate your own athletic activity?"
# a = "sehr hoch, ich mache täglich Sport"
#     "very high, I do sports daily"
# b = "hoch, ich mache mehrmals die Woche Sport"
#     "high, I do sports multiple times a week"
# c = "mittel, ich mache ab und zu Sport"
#     "medium, I do sports every now and then"
# d = "niedrig, ich mache gar kein Sport"
#     "low, I do not do sports"

Q1_2 <- factor(
  c('c','c','c','c','b','b','b','b','d','b',
    'b','b','c','c','c','c','b','b','b','c',
    'b','b','b','b','c','b','c','b','b','d',
    'b','b','c','c','b','b','a','b','b','b',
    'c','b','b','b','b','c','b','d','b','c',
    'b','c','b','b','c','d','b','c','c','b',
    'c','b','b','b','c','a','c','c','b','b',
    'c','b','a','b','b','c','c','c','c','b',
    'c','b','b','c','b','c','c','b','b','c',
    'b','c','b','c','c','b','c','b','b'
  ),
  order = TRUE, 
  levels=c('a','b','c','d'), 
  # labels=c('very high (daily)', 'high (multiple/week)', 'medium (once/week)', 'low (none)')
  labels=c('very high', 'high', 'medium', 'low')
)

data.frame(Q1_2)
################################################################################################################################################################
################################################################################################################################################################

# Q1.3: "Gehört die Frage nach der sportlichen Aktivität des Patienten vor Endoprothesenersatz zu ihrem Standardfragekatalog?"
# "Is the question of the patient's sporting activity before joint replacement part of your standard patient interview?
# a = "Ja"
#     "Yes"
# b = "Nein"
#     "No"
# c = "Weiß nicht"
#     "I don't know"
# d = "Egal"
#     "It does not matter"

Q1_3 <- factor(
  c('a','a','a','b','a','b','a','a','a','b',
    'a','a','a','a','a','b','a','a','a','b',
    'a','b','a','a','a','a','a','a','a','b',
    'a','b','a','a','b','a','a','a','a','a',
    NA,'a','a','b','a','a','a','a','a','a',
    'a','a','a','a','a','a','a','a','b','a',
    'a','a','a','a','a','a','a','a','a','a',
    'a','a','a','a','b','b','b','a','a','b',
    'b','a','a','b','a','a','b','a','a','b',
    'a','a','a','b','a','a','a','a','b'
  ),
  order = FALSE, 
  levels=c('a','b','c','d'), 
  labels=c('Yes', 'No', 'I do not know', 'Does not matter')
)

data.frame(Q1_3)
################################################################################################################################################################
################################################################################################################################################################

# Q1.4: "Welche präoperativen Parameter sind für Sie hinsichtlich der postoperativen Sportfähigkeit in der Beurteilung relevant?"
# "Which preoperative parameters are relevant for you with regard to postoperative sporting ability in the assessment?"
# a = "Alter"
#     "Age"
# b = "Geschlecht"
#     "Gender"
# c = "BMI"
#     "Body mass index"
# d = "Muskelmasse"
#     "Muscle mass"
# e = "Koordination/Ausübung der Sportart vor der geplanten Operation"
#     "Coordination/Experience of the sport before planned surgery"
# f = "Knochendichte"
#     "Bone density"
# g = "Neurologische Nebenerkrankungen"
#     "Neurologic precondition "
# h = "Rheumatologische Grunderkrankungen"
#     "Rheumatologic precondition"

##### Multiple Choice Q1.4
choicesQ1_4 = 
  c('d,e', 'a,c,e', 'e', 'a,b,e,g,h', 'a,b,c,e,g', 'a,c,e', 'a,c,d,e,f,g', 'e', 'a,c,d,e', 'a,b,c,d,e,f,g', 
    'e', 'e,g', 'a,c,d,e', 'a,c,e,g', 'e,g', 'a,d,e', 'a,c,e,f', 'e,g', 'a,c,g', 'a,d,e,g', 
    'a,c,d,e,f,g,h', 'a,e', 'a,c,g', 'a,c,d,e,g', 'a,c,e,g,h', 'e', 'c,e,g,f', 'a,b,c,d,e,f,g,h', 'e', 'a,c',
    'a,b,c,d,e,g', 'a,c,e', 'e', 'a,d,e', 'e', 'a,c,d,e', 'd,e,g,h', 'a,c,d,g', 'a,c,e', 'a,b,c,e',
    'e', 'e', 'd,e,g', 'a,c,e,g', 'e', 'a,c,g', 'a,b,c,d,e,f,g,h', 'a,c,d,e,g', 'a,b,c,d,e,f,g,h', 'e',
    'a,b,c,d,e,g', 'a,c,d,e', 'c,d,e,f,g,h', 'd,e,g,h', 'e,f,g', 'e', 'a,c,d,e,f,g,h', 'a,b,c,e', 'a,e,g', 'a,b,c,d,e,f,g',
    'c,e', 'a,c,e', 'c,e,g', 'a,c,d,e', 'a,c,d,e', 'a,c,d,e', 'e', 'c,e,f,g,h', 'a,b,c,f,h', 'e',
    'a,b,c,e,g', 'a,c,e', 'a,b,c,d,e,f,g,h', 'a,c,e,f','a,c,d,e,g,h', 'a,c,e', 'e', 'a,b,c,e,g,h', 'b,c,d,e', 'a,e',  
    'a,c,d,e,g', 'e', 'a,c,e,g', 'a,c,e', 'a,b,c,d,e,f,g,h', 'a,b,c,e', 'a,c,d,e,h', 'a,c,d,e,f,g,h', 'a,c,e', 'a,c,e,f,g,h',
    'a,b,c,d,e', 'a,c,e', 'e,g', 'a,c,d,f', 'c,d,e,f,g,h', 'c,e,g', 'c,e,f','b,e,g','e,g'
  )

Q1_4_df = multipleChoice(choicesQ1_4,"Q1.4")
Q1_4_freq = sumFeature(Q1_4_df, c("Q1.4.a","Q1.4.b","Q1.4.c","Q1.4.d","Q1.4.e","Q1.4.f","Q1.4.g","Q1.4.h"))

Q1_4_vec = as.vector(Q1_4_freq)

groupNames = c("Age","Gender","BMI","Muscle mass","Coordination*","Bone density","Neurological D.","Rheumatolog D.")
tempLabels = c("Type","Count")

Q1_4_df = data.frame(groupNames, Q1_4_vec)
colnames(Q1_4_df) = tempLabels

Q1_4_df = Q1_4_df[order(Q1_4_df["Type"]),]
row.names(Q1_4_df) <- 1:nrow(Q1_4_df)

Q1_4_df$Type <- factor(Q1_4_df$Type, levels=Q1_4_df$Type[order(Q1_4_df["Count"],decreasing = FALSE)])
row.names(Q1_4_df) <- 1:nrow(Q1_4_df)
print(Q1_4_df$Type)

# Figure 1: Pre-operative parameters and their influence on return to sports (RTS) after THA. *Coordination = i.e. muscle coordination, experience with the type of sport). D=disease or precondition. Multiple choices were possible, absolute counts are labelled. 
#Q1.4 HP: Plotting "Preoperative Parameters" 
ggp <- ggplot(Q1_4_df,aes(x=Type, y=Count), position="stack", stat='identity') + xlab("Parameters") + 
  ylab("Counts")+ labs(fill = "Sport") + ggtitle("Preoperative Parameters") + customPlot

ggp + geom_col() + scale_fill_grey(start=0.8, end=0.2) + theme(axis.text.y = element_text(angle = 0, hjust = 1, size=12)) + 
  coord_flip() + labs(tag="1") + geom_text(aes(label = Count), hjust=-0.5, size=5)  + 
  scale_y_discrete(expand = expansion(mult=c(.02,.1)))+ theme(
  panel.background = element_rect(fill = "#FFFFFF", colour = "#FFFFFF",
                                  size = 2, linetype = "solid"),
  panel.grid.major = element_line(size = 0.25, linetype = 'solid',
                                  colour = "grey75"), 
  panel.grid.minor = element_line(size = 0.1, linetype = 'solid',
                                  colour = "grey75")
)
ggsave(paste(path, "Q1_4-Histogram.pdf"), width=9, height=5)
################################################################################################################################################################
################################################################################################################################################################

# Q1.5: "Frage nach Hauptrisiken durch Sport "Welches ist Ihrer Einschätzung nach das Hauptrisiko durch Sport nach Implantation einer Endoprothese? (maximal 2 Nennungen)"
# "What do you think is the main risk from sport after implantation of an endoprosthesis? (Maximum 2 answers)"
# a = "Luxation"
#     "Joint dislocation"
# b = "Periprothetische Fraktur"
#     "Periprosthetic fracture"
# c = "Vorzeitige Prothesenlockerung"
#     "Implant loosening"
# d = "PE-Abrieb"
#     "Polyethylene-wear"
# e = "Periprothetische Infektion"
#     "Periprosthetic infection"
# f = "Osteolyse"
#     "Osteolysis"
# g = "Materialbruch"
#     "Mmaterial breach"
# h = "Bandruptur"
#     "Tendon rupture"
# i = "Andere"
#     "Other"

##### Multiple Choice Q1.5
choicesQ1_5 = 
  c('a,b', 'b,d', 'b,c', 'a,b,d', 'a,d', 'a', 'b,c', 'b', 'a,c', 'c,d', 
    'a,d', 'a,d', 'a,b', 'd', 'b,h', 'b,h', 'b', 'a,b', 'b,c', 'c,i', 
    'd', 'b,c', 'a,b', 'b,c,d,h', 'a', 'd', 'a,b', 'b,d', 'c,h', 'a,b',
    'b,i', 'a,b', 'b,c', 'a,b', 'b', 'd,h', 'b,d,h', 'a,b', 'a,c', 'b,d,h',
    'b', 'a,b', 'b', 'c,d', 'a', 'a,d', 'a,b', 'd,g', 'c', 'b',
    'c,d', 'a,b', 'b,c', 'b,d', 'a,b', 'a', 'c', 'a,b', 'a,h', 'b,d',
    'b,c', 'a,b', 'c,d', 'b,h', 'b,h', 'a,b,h', 'b,h', 'd,g', 'c,e', 'd',
    'a,b', 'a,b', 'a,b,c,d,g', 'a,c,f','b,d', 'c,d', 'c,d', 'b,c', 'c,d', 'b,c',  
    'a,b', 'd,g', 'b,c,d', 'a,b', 'c,d', 'a,b,c', NA, 'c,d', 'a,b', 'a,d',
    'a,h', 'a,c', 'c,d', 'b,c,d,g', 'c,d', 'b,c', 'a,b', 'b,i', 'a,b,i'
  )

Q1_5_df = multipleChoice(choicesQ1_5,"Q1.5")
Q1_5_freq = sumFeature(Q1_5_df, c("Q1.5.a","Q1.5.b","Q1.5.c","Q1.5.d","Q1.5.e","Q1.5.f","Q1.5.g","Q1.5.h","Q1.5.i"))

#ID Comments: 
#ID_20= Andere (i): Überbeanspruchung Schmerz = "Overload pain"

Q1_5_df = multipleChoice(choicesQ1_5,"Q1.5")
Q1_5_freq = sumFeature(Q1_5_df, c("Q1.5.a","Q1.5.b","Q1.5.c","Q1.5.d","Q1.5.e","Q1.5.f","Q1.5.g","Q1.5.h","Q1.5.i"))

Q1_5_vec = as.vector(Q1_5_freq)

groupNames = c("Dislocation"," Periprosthetic fracture"," Implant loosening", " Polyethylene-wear"," Periprosthetic infection"," Osteolysis"," Material breach"," Tendon rupture","Other")
tempLabels = c("Type","Count")

Q1_5_df = data.frame(groupNames, Q1_5_vec)
colnames(Q1_5_df) = tempLabels

Q1_5_df = Q1_5_df[order(Q1_5_df["Type"]),]
row.names(Q1_5_df) <- 1:nrow(Q1_5_df)

# Q1.5 Re-order the risks by frequency 
Q1_5_df$Type <- factor(Q1_5_df$Type, levels=Q1_5_df$Type[order(Q1_5_df["Count"],decreasing = FALSE)])
row.names(Q1_5_df) <- 1:nrow(Q1_5_df)
print(Q1_5_df$Type)

#Figure 2: Estimated risks associated with sports after THA. A maximum of two selections were possible, absolute counts are labelled. 
# Q1.5 Plot risks associated with sports after THA
ggp <- ggplot(Q1_5_df,aes(x=Type, y=Count), position="stack", stat='identity') + xlab("Risks") + 
  ylab("Counts") + labs(fill = "Sport") + ggtitle("Risks Associated with Sports after Arthroplasty") + customPlot
ggp + geom_col() +
  scale_fill_grey(start=0.8, end=0.2) + coord_flip() + theme(axis.text.y = element_text(angle = 0, hjust = 1, size =12)) +
  geom_text(aes(label = Count), hjust=-0.5, size=5) + scale_y_discrete(expand = expansion(mult=c(.02,.1))) + labs(tag="2") + 
  theme(
    panel.background = element_rect(fill = "#FFFFFF", colour = "#FFFFFF",
                                    size = 2, linetype = "solid"),
    panel.grid.major = element_line(size = 0.5, linetype = 'solid',
                                    colour = "grey75"), 
    panel.grid.minor = element_line(size = 0.1, linetype = 'solid',
                                    colour = "grey75")
  )
ggsave(paste(path, "Q1_5-Histogram.pdf"), width=9, height=5)
################################################################################################################################################################
################################################################################################################################################################

# Q2.1 "Für wie wichtig halten Sie sportliche Aktivität nach Hüftendoprothesenersatz?" 
# "How important do you think is athletic activity after hip replacement?"
# a = "sehr wichtig"
#     "very important"
# b = "wichtig"
#     "important"
# c = "nicht wichtig"
#     "not important"
# d = "egal"
#     "does not matter"

Q2_1 <- factor(
  c('a', 'a', 'b', 'b', 'a', 'a', 'c', 'a', 'b', 'b', 
    'c', 'c', 'b', 'a', 'a', 'c', 'b', 'a', 'a', 'd', 
    'b', 'a', 'b', 'b', 'd', 'b', 'a', 'b', 'b', 'c', 
    'b', 'b', 'b', 'b', 'a', 'a', 'b', 'b', 'b', 'b', 
    'b', 'b', 'b', 'b', 'a', 'c', 'b', 'd', 'b', 'b', 
    'c', 'c', 'a', 'd', 'b', 'b', 'b', 'b', 'b', 'b', 
    'c', 'b', 'c', 'a', 'a', 'b', 'b', 'a', 'a', 'b', 
    'b', 'a', 'b', 'a', 'b', 'b', 'b', 'a', 'b', 'b',  
    'b', 'a', 'b', 'b', 'b', 'b', 'c', 'a', 'b', 'c',
    'b', 'b', 'd', 'c', 'a', 'b', 'a', 'b', 'b'
  ),
  order = FALSE, 
  levels=c('a','b','c','d'), 
  labels=c('very important', 'important', 'not important', 'does not matter')
)

data.frame(Q2_1)
################################################################################################################################################################
################################################################################################################################################################

# Q2.2 "Glauben Sie, dass sportliche Aktivität die Haltbarkeit einer Hüftendoprothese negativ beeinflusst (Standzeit reduziert)?"
# "Do you think that physical activity has a NEGATIVE impact on the durability of a hip arthroplasty (reduced lifespan)?"
# a = "Ja"
#     "Yes"
# b = "Nein"
#     "No"
# c = "Weiß nicht"
#     "Do not know"
# d = "Egal"
#     "Does not matter"

Q2_2 <- factor(
  c('b', 'a', 'b', 'a', 'b', 'b', 'a', 'b', 'a', 'a', 
    'a', 'a', 'b', 'a', 'b', 'b', 'b', 'b', 'b', 'a',
    'c', 'a', 'b', 'a', 'b', 'b', 'b', 'b', 'b', 'b', 
    'b', 'b', 'a', 'b', 'b', 'b', 'b', 'c', 'a', 'b', 
    'b', 'c', 'c', 'a', 'b', 'b', 'b', 'b', NA, 'a', 
    'a', 'a', 'a', 'd', 'b', 'b', 'b', 'b', 'b', 'a', 
    'a', 'b', 'c', 'b', 'b', 'b', 'b', 'b', 'b', 'b', 
    'a', 'b', 'a', 'b', 'b', 'c', 'b', 'b', 'b', 'c',  
    'c', 'b', 'c', 'b', 'c', 'b', 'b', 'a', 'b', 'a',
    'b', 'b', 'c', 'a', 'a', 'c', 'b', 'd', 'b'
    
  ),
  order = FALSE, 
  levels=c('a','b','c','d'), 
  labels=c('yes', 'no', 'I do not know', 'Does not matter')
)

# comments: 
#ID 7_kommt auf den Sport an. = "depends on the type of sport"
#ID_49_kommt auf die Sportart an = "depends on the type of sport"

data.frame(Q2_2)
################################################################################################################################################################
################################################################################################################################################################

# Q2.3 "Glauben Sie, dass die sportliche Aktivität die Funktion der Hüftendoprothese positiv beeinflusst?"
# "Do you think that physical activity has a positive effect on the function of the hip arthroplasty?"
# a = "Ja"
#     "Yes"
# b = "Nein"
#     "No"
# c = "Weiß nicht"
#     "Do not know"
# d = "Egal"
#     "Does not matter"

Q2_3<- factor(
  c('b', 'b', 'a', 'a', 'a', 'a', 'a', 'a', 'a', 'a', 
    'b', 'c', 'a', 'a', 'a', 'b', 'a', 'b', 'a', 'b', 
    'a', 'a', 'a', 'a', 'a', 'a', 'a', 'a', 'a', 'a',
    'a', 'b', 'a', 'a', 'a', 'a', 'a', 'a', 'b', 'a',
    'a', 'c', 'c', 'a', 'a', 'b', 'a', 'b', 'a', 'a',
    'b', 'b', 'a', 'c', 'a', 'a', 'a', 'a', 'a', 'a',
    'a', 'a', 'b', 'a', 'a', 'a', 'a', 'a', 'a', 'a',
    'a', 'a', 'a', 'a', 'b', 'c', 'a', 'a', 'a', 'a',  
    'a', 'a', 'a', 'a', 'a', 'a', 'a', 'a', 'a', 'a',
    'a', 'a', 'a', 'a', 'a', 'a', 'a', 'a', 'b'
  ),
  order = FALSE, 
  levels=c('a','b','c','d'), 
  labels=c('yes', 'no', 'do not know', 'does not matter')
)

data.frame(Q2_3)
################################################################################################################################################################
################################################################################################################################################################

# Q2.4 "Die Belastung, welcher sich Patienten mit einer Hüftendoprothese aussetzen, ist in der Regel..."
# "The burden that patients with a hip arthroplasty expose themselves to is usually ..."
# a = "Viel zu hoch"
#     "Way too high"
# b = "Etwas zu hoch"
#     "A little too high"
# c = "Genau richtig"
#     "Just right"
# d = "Zu niedrig"
#     "Too low"
# d = "Viel zu niedrig"
#     "Way too low"
# When two answers were chosen NA was logged, answer disqualified. see comments 

Q2_4<- factor(
  c('e', 'c', 'd', 'c', 'd', 'd', 'c', 'd', 'b', 'd', 
    'c', 'd', 'b', 'd', 'd', 'd', 'b', NA, 'c', 'c', 
    'd', 'd', 'c', NA, 'c', 'e', NA, 'c', 'c', 'c',
    'd', 'd', 'c', 'c', 'b', 'b', 'd', 'b', 'b', 'd',
    'c', 'c', 'c', 'b', 'c', 'c', 'd', 'c', 'c', 'c',
    'a', 'c', 'c', 'c', 'd', 'c', 'd', 'c', 'c', 'd',
    'c', 'c', 'c', 'c', 'c', 'd', 'd', 'b', 'b', 'c',
    NA, 'd', 'b', 'b', 'd', 'b', 'd', 'd', 'c', 'd',  
    'b', 'd', 'd', 'c', 'd', 'd', 'c', 'd', 'd', 'c',
    'd', 'd', 'c', 'c', 'd', 'd', 'd', 'c', 'c'
  ),
  order = TRUE, 
  levels=c('a','b','c','d', 'e'), 
  labels=c('way too high', 'a little too high', 'just right', 'too low', 'way too low')
)
# comments:
# ID_18: "Diese Frage ist für mich nicht global zu beantworten, da zu hoch durch Fehlblastung im Alltag möglich ist, zu niedrig bei vielen Pat. zutrifft und einzelne Extremsportler zu hohe Belastungen erreichen!
# ID_24: "etwas zu hoch bei jungen Patienten, zu niedri bei älteren Patienten. Keine Allgemeine Aussage möglich."

data.frame(Q2_4)
################################################################################################################################################################
################################################################################################################################################################

# Q2.5: "Wie häufig führen Sie Fehlschläge von Hüftendoprothesen auf Überlastung bzw. Sport zurück?"
# "How often do you attribute failure of hip arthroplasty to stress overload or sports?"
# a = "In mehr als 50% der Revisionen"
#     "In more than 50% of revision surgeries"
# b = "In mehr als 25% der Revisionen"
#     "In more than 25% of revision surgeries"
# c = "In mehr als 10% der Revisionen"
#     "In more than 10% of revision surgeries"
# d = "In mehr als 5% der Revisionen"
#     "In more than 5% of revision surgeries"
# e = "In mehr als 1% der Revisionen"
#     "In more than 1% of revision surgeries"
# f = "In weniger als 1% der Revisionen"
#     "In less than 1% of revision surgeries"

Q2_5 <- factor(
  c('f', 'd', 'f', NA, 'e', 'f', 'e', 'f', 'f', 'e', 
    'f', 'f', 'e', 'f', 'f', 'f', 'e', 'd', 'e', 'f', 
    'f', 'f', 'f', 'd', 'f', 'f', 'e', 'e', 'e', 'f',
    'f', 'f', 'd', 'e', 'e', 'd', 'e', 'f', 'e', 'd',
    'f', 'c', 'f', 'e', 'f', 'f', 'f', 'e', 'e', 'e',
    'c', 'd', 'd', 'f', 'f', 'f', 'd', 'f', 'f', 'e',
    'b', 'f', 'e', 'c', 'd', 'f', 'f', 'e', 'd', 'd',
    NA, 'f', 'c', 'c', 'f', 'f', 'f', 'f', 'e', 'f',  
    'e', 'f', 'f', NA, 'f', 'f', 'f', 'd', 'f', 'd',
    'e', 'f', 'f', 'f', 'f', 'e', 'f', 'e', 'f'
  ),
  order = TRUE, 
  levels=c('a','b','c','d','e', 'f'), 
  labels=c('>50%', '>25%', '>10%', '>5%', '>1%', '<1%')
)

data.frame(Q2_5)
################################################################################################################################################################
################################################################################################################################################################

# Q2.6: "Hat ein hoher sportlicher Anspruch Einfluss auf die Wahl ihres operativen Zugangsweges?"
# "Does a high level of sporting ability influence the choice of your surgical approach?"
# a = "Ja, anteriorer Zugang"
#     "Yes, anterior surgical approach"
# b = "Ja, lateraler Zugang"
#     "Yes, lateral surgical approach"
# c = "Ja, anterolateraler Zugang"
#     "Yes, anterolateral surgical approach"
# d = "Ja, dorsaler Zugang"
#     "Yes, dorsal surgical approach"
# e = "Nein"
#     "No"

Q2_6<- factor(
  c('c', 'e', 'a', 'e', 'e', 'c', 'e', 'e', 'e', 'e', 
    'e', 'e', 'e', 'a', 'e', 'e', 'c', 'e', 'e', 'e', 
    'e', 'e', 'e', 'e', 'e', 'c', 'c', 'e', 'e', 'e',
    'c', 'e', 'a', 'c', 'e', 'a', 'a', 'c', 'c', 'e',
    'e', 'e', 'c', 'a', 'e', 'e', 'c', 'c', 'c', 'c',
    'e', 'a', 'e', 'e', 'c', 'e', 'c', 'e', 'e', 'e',
    'c', 'e', 'e', 'a', 'a', 'c', 'e', 'e', 'e', 'c',
    'c', 'e', 'c', 'e', 'c', 'e', 'c', 'c', 'c', 'a',  
    'e', 'e', 'a', NA, 'e', 'e', 'd', 'e', 'e', 'c',
    'e', 'e', 'c', 'c', 'c', 'c', 'c','c', 'c'
  ),
  order = FALSE, 
  levels=c('a','b','c','d','e'), 
  labels=c('anterior','lateral.','anterolateral', 'dorsal', 'no influence')
  )

data.frame(Q2_6)
################################################################################################################################################################
################################################################################################################################################################

# Q2.7: "Hat die gewünschte Sportart Einfluss auf die Wahl der Verankerung der Hüftendoprothese? Wenn ja, welche wählen Sie bevorzugt?"
# "Does the desired sport influence the choice of anchoring of the hip arthroplasty? If yes, which one do you prefer?"
# a = "zementfrei"
#     "cementless"
# b = "zementiert"
#     "cemented"
# c = "hybrid"
#     "hybrid"
# d = "egal"
#     "does not matter"
Q2_7 <- factor(
  c('a', 'd', 'a', 'a', 'd', 'a', 'd', NA, 'd', 'd', 
    'a', 'a', 'd', 'a', 'd', 'a', 'd', 'a', 'a', 'a', 
    'a', 'a', NA, 'a', 'a', 'a', 'a', 'a', 'a', 'a',
    'a', 'd', 'a', 'a', 'd', 'a', 'a', 'a', 'd', 'a',
    'a', 'd', 'd', 'd', 'a', 'a', 'a', 'a', 'd', 'd',
    'a', 'a', 'a', NA, 'a', 'd', 'd', 'd', 'a', NA,
    'a', 'a', 'd', 'a', 'a', 'a', 'a', 'a', 'd', 'a',
    NA, 'a', 'd', 'a', 'a', 'd', 'a', 'd', 'd', 'a',  
    'd', 'c', 'a', 'a', 'a', 'd', 'd', 'a', 'a', 'a',
    'a', 'a', 'a', 'd', 'd', 'a', 'a', 'a', 'a'
  ),
  order = FALSE, 
  levels=c('a','b','c','d'), 
  labels=c('cementless', 'cemented', 'hybrid', 'does not matter')
)

data.frame(Q2_7)
################################################################################################################################################################
################################################################################################################################################################

# Q2.8: "Würden Sie bei einer Sportart mit zu erwartenden hohen Bewegungsumfängen von ihrer Standardpositionierung der Hüftendoprothese abweichen? "
# "Would you deviate from your standard positioning of the hip arthroplasty when a sport activity with high range of motion is expected?"
# a = "Ja, vermehrte Inklination"
#     "Yes, increased inclination "
# b = "Ja, verminderte Inklination"
#     "Yes, reduced inclination"
# c = "Ja, vermehrte Schaft-Anteversion "
#     "Yes, increased stem anteversion"
# d = "Ja, verminderte Pfannen-Anteversion"
#     "Yes, reduced cup anteversion"
# e = "Ja, andere"
#     "Yes, other"
# e = "Nein"
#     "No"

Q2_8<- factor(
  c('d', 'f', 'f', 'e', 'e', 'f', 'f', 'f', 'f', 'f', 
    'f', 'a', 'f', 'f', 'f', 'f', 'f', 'f', 'f', 'f', 
    'f', 'f', 'f', 'f', 'f', 'f', 'f', 'f', 'f', 'a',
    NA, 'f', 'f', 'f', 'f', 'f', 'f', 'f', 'f', 'f',
    'f', 'f', 'f', 'f', 'f', 'f', 'f', 'd', 'f', 'f',
    'f', 'f', 'f', 'f', 'f', 'f', 'f', 'f', 'f', 'f',
    'f', 'f', 'f', 'f', 'f', 'a', 'f', 'f', 'f', 'f',
    'f', 'f', 'f', 'f', 'f', 'f', 'f', 'f', 'f', 'f',  
    'f', 'a', 'f', 'b', 'f', 'f', 'g', 'f', 'f', 'f',
    'f', 'c', 'f', 'f', 'f', 'f', 'f', 'f', 'f'
  ),
  order = FALSE, 
  levels=c('a','b','c','d','e','f'), 
  labels=c('inc. inclin.','red.inclin.','inc. stem-antevers.','red. cup-antevers.','other', 'no')
  )

  # comments:
  #ID_31 sportabhängig

  data.frame(Q2_8)
  ################################################################################################################################################################
  ################################################################################################################################################################
  
# Q2.9: "Welche Materialgleitpaarungen verwenden Sie bevorzugt in Abhängigkeit der unten genannten sportlichen Aktivität?"
# "Which material pairings do you prefer to use depending on the level of sporting activity mentioned below?"
  # a = "Metall auf Metall (MoM)"
  #     "Metal on metal (MoM)"
  # b = "Metall auf Polyethylen (MoHXLPE)"
  #     "Metal on highly-cross-linked polyethylene (MoHXLPE)"
  # c = "Keramik of Polyethylen (CoHXLPE)"
  #     "Ceramic on highly-cross-linked polyethylene (CoHXLPE)"
  # d = "Keramik of Keramik (CoC)"
  #     "Ceramic on ceramic (CoC)"
  # d = "Egal"
  #     "Does not matter"

# Multiple Choice
  choicesQ2_9_1 = c('c', 'c', 'c', 'a', 'c', 'c', NA, 'c', 'd', 'c', 
                    'c', 'c', 'c', 'c', 'c', 'c', 'd', 'c', 'a,d', 'c', 
                    'c', 'e', 'b,c', 'c', 'd', 'c', NA, 'b', 'b', 'c',
                    'c,d', 'c', 'c', 'c', 'c', 'c', 'c', 'b', 'c,d', 'b',
                    'e', 'c', 'c', 'c', 'c', 'c', 'c', 'd', 'c', 'e',
                    'c', 'c', 'c', 'c', 'c', 'a,b,c', 'd', 'c', 'c', 'c',
                    'c', 'c', 'c', 'd', 'c', 'c', 'c', 'c', 'c', 'c',
                    'c', 'c', 'c', 'e', 'd', NA, 'c,d', 'e', 'c,d', 'c',  
                    'd', 'a,b', 'c', 'b', 'c', 'c', 'c', 'd', 'd', 'd',
                    'b,c', NA, 'c', 'c', 'c', 'd', 'c', 'c', 'c'
  )
  
  Q2_9_1_df = multipleChoice(choicesQ2_9_1,"Q2.9.1")
  Q2_9_1_freq = sumFeature(Q2_9_1_df, c("Q2.9.1.a","Q2.9.1.b","Q2.9.1.c","Q2.9.1.d","Q2.9.1.e"))

  
  choicesQ2_9_2 = c('d', 'c', 'c', 'c', 'd', 'b,d', 'c', 'c', 'd', 'c', 
                    'c', 'c,d', 'c,d', 'c', 'c', 'c', 'c', 'd', 'b,c', 'b', 
                    'c', 'e', 'a,b,c,d', 'c', 'd', 'c,d', 'b,c', 'b', 'b', 'c',
                    NA, 'd', 'd', 'c,d', 'c', 'c', 'c', 'c', 'a,b', 'c',
                    'e', 'c', 'b,d', 'd', 'c', 'c', NA, 'c', 'c', 'e',
                    'c', 'd', 'd', 'c', 'd', 'd', 'c', 'c', 'c', 'c,d',
                    'c', 'b,d', 'c', 'd', 'c', 'c', 'c', 'c', NA, 'd',
                    'd', NA, 'c', 'a,b,c', 'd', NA, 'c,d', 'e', 'b,c', 'd',  
                    'd', 'c', 'c', NA, 'c', 'c', 'c', NA, 'c', 'c',
                    'b,c,d', NA, 'd', 'd', 'd', 'c', 'd', 'c', 'c,d'
  )
  
  Q2_9_2_df = multipleChoice(choicesQ2_9_2,"Q2.9.2")
  Q2_9_2_freq = sumFeature(Q2_9_2_df, c("Q2.9.2.a","Q2.9.2.b","Q2.9.2.c","Q2.9.2.d","Q2.9.2.e"))
  
  choicesQ2_9_3 = c('b,e', 'c', 'c', 'b,c', NA, 'e', 'c', 'c', 'd', 'd', 
                    'c', 'c,d', 'c,d', 'c', 'c', 'c', 'a,b', 'c', NA, 'b', 
                    'b', 'e', NA, 'c', 'd', 'c,d', NA, 'b', 'b', 'c',
                    NA, NA, 'e', 'c', 'c', 'b', 'b', 'd', NA, 'b',
                    'c', 'c', 'a', 'e', 'c', 'c', NA, 'c', 'c', 'e',
                    'c', NA, 'c', 'c', 'b', NA, 'c', 'c', 'c', 'c,d',
                    'c', 'a', 'c', 'd', 'c', 'c', 'c', 'c', NA, 'a,b',
                    NA, 'b', 'b', NA, 'c', NA, 'c,d', 'e', NA, 'e',  
                    'd', 'd', 'c', NA, 'c', 'c', 'c', NA, 'c', 'e',
                    'a', NA, 'e', 'c', 'c', 'c', 'e', 'c', 'c,d'
  )
  
  Q2_9_3_df = multipleChoice(choicesQ2_9_3,"Q2.9.3")
  Q2_9_3_freq = sumFeature(Q2_9_3_df, c("Q2.9.3.a","Q2.9.3.b","Q2.9.3.c","Q2.9.3.d","Q2.9.3.e"))
  
  Q2_9_1_vec = as.vector(Q2_9_1_freq)
  Q2_9_2_vec = as.vector(Q2_9_2_freq)
  Q2_9_3_vec = as.vector(Q2_9_3_freq)
  
  groupNames = c(" MoM"," MoHXLPE"," CoHXLPE"," CoC","non")
  tempLabels = c("Type","Count","TypeSport")
  
  Q2_9_1_df = data.frame(groupNames, Q2_9_1_vec)
  Q2_9_1_df['TypeSport'] = "3. High Impact"
  colnames(Q2_9_1_df) = tempLabels
  
  Q2_9_2_df = data.frame(groupNames, Q2_9_2_vec)
  Q2_9_2_df['TypeSport'] = "2. Low Impact"
  colnames(Q2_9_2_df) = tempLabels
  
  Q2_9_3_df = data.frame(groupNames, Q2_9_3_vec)
  Q2_9_3_df['TypeSport'] = "1. No Sports"
  colnames(Q2_9_3_df) = tempLabels
  
  Q2_9_df = rbind(Q2_9_1_df,Q2_9_2_df,Q2_9_3_df)
  Q2_9_df = Q2_9_df[order(Q2_9_df["Type"]),] # ,Q2_9_df["TypeSport"]),]
  row.names(Q2_9_df) <- 1:nrow(Q2_9_df)
 
  # Figure 6c: Preferred pairing of bearing surfaces (multiple choices possible, numbers given as absolute counts) – CoC (‘High-impact’: 17 counts, ‘Low-Impact’: 34 counts, ‘No Sports’: 13 counts). CoHXLPE (‘High-impact’: 70 counts, ‘Low-Impact’: 58 counts, ‘No Sports’: 48 counts). MoHXLPE (‘High-impact’: 9 counts, ‘Low-Impact’: 13 counts, ‘No Sports’: 14 counts). MoM (‘High-impact’: 4 counts, ‘Low-Impact’: 3 counts, ‘No Sports’: 5 counts).  
  # Q2.9 Plot "Bearing Surfaces"
  ggp <- ggplot(Q2_9_df,aes(x=Type, y=Count, fill=TypeSport), position="stack", stat='identity') + xlab(" ") + ylab("Counts") + labs(fill = "Sport") + ggtitle("Pairing of Bearing Surfaces") + customPlot
  ggp + geom_col() + scale_fill_grey(start=0.8, end=0.2) + theme(axis.text.x = element_text(angle = 22.5, hjust = 1, size=10)) + 
    labs(tag = "6c") + theme(
    panel.background = element_rect(fill = "#FFFFFF", colour = "#FFFFFF",
                                    size = 2, linetype = "solid"),
    panel.grid.major = element_line(size = 0.25, linetype = 'solid',
                                    colour = "grey75"), 
    panel.grid.minor = element_line(size = 0.1, linetype = 'solid',
                                    colour = "grey75") 
  ) 
  
  ggsave(paste(path, "Q2_9-Histogram.pdf"), width=3.75, height=5)
################################################################################################################################################################
################################################################################################################################################################
  
# Q2.10: "Welchen Schafttyp wählen Sie bevorzugt bei Patienten mit hoher sportlicher Aktivität?"
# "Which shaft type do you prefer for patients with high sporting activity?"
# a = "Kurzschaft"
#     "Short stem"
# b = "Geradschaft"
#     "Straight (Standard) stem "
# c = "Egal"
#     "Does not matter"

Q2_10<- factor(
  c('b', 'b', 'c', 'b', 'b', 'c', 'b', 'b', 'b', 'b', 
    'a', 'c', 'a', 'a', 'c', 'b', 'b', 'c', 'c', 'a', 
    'b', 'a', 'c', 'b', 'b', 'a', 'a', 'b', 'a', 'b',
    'a', 'a', 'b', 'a', 'b', 'b', 'a', NA, 'a', 'b',
    'c', 'c', 'a', 'c', 'b', 'a', 'a', 'b', 'c', 'a',
    'b', 'b', 'a', 'b', 'b', 'c', 'a', 'c', 'a', 'a',
    NA, 'c', 'c', 'a', 'a', 'a', 'c', 'c', 'b', 'a',
    'b', 'a', 'a', 'a', 'b', NA, 'a', 'c', 'a', NA,  
    'c', 'a', 'c', 'a', 'b', 'b', 'a', 'c', 'b', 'a',
    'c', 'a', 'c', 'b', 'b', 'b', 'a', 'b', 'c'
  ),
  order = FALSE, 
  levels=c('a','b','c'), 
  labels=c('short stem', 'standard stem', 'does not matter')
)
# comments:
# ID_03: "Schaft muss zur Femurform passen!"
# ID_42: "Sport ist kein Kriterium für Implantatwahl"

data.frame(Q2_10)
################################################################################################################################################################
################################################################################################################################################################

# Q2.11: "Welche Kopfgröße verwenden Sie bevorzugt in Abhängigkeit der unten genannten sportlichen Aktivität?" 
# "Which head size do you prefer to use depending on the sporting activity mentioned below?"
# a = "28 mm"
#     "28 mm"
# b = "32 mm"
#     "32 mm"
# c = "36 mm"
#     "36 mm"
# d = "Egal"
#     "Does not matter"

# Q2.11.1 High-Impact sports
Q2_11_1<- factor(
  c('c', 'b', 'c', 'c', 'b', 'c', NA, 'b', 'b', 'c', 
    'b', 'b', 'c', 'c', 'b', 'c', NA, 'c', 'b,c', 'b', 
    'b', 'd', 'b,c', 'b', 'c', 'c', NA, 'c', 'b', 'b',
    'c', 'c', 'c', 'c', 'c', 'b', 'b', NA, NA, 'd',
    'b', 'b', 'b', 'c', 'b,c', 'd', 'c', 'c', 'c', 'c',
    'c', 'd', 'c', 'b', 'b', 'c', 'c', 'c', 'c', 'b',
    'c', 'b,c', 'b', 'c', 'c', 'c', 'd', 'b', 'b', 'd',
    'c', 'c', 'c', 'c', 'd', NA, 'd', 'b', 'b,c', 'd',  
    'd', 'c', 'c', NA, 'b', 'b', 'c', 'b', 'c', 'c',
    'b,c', NA, 'd', 'c', 'c', 'c', 'c', 'b', 'c'
  ),
  order = FALSE, 
  levels=c('a','b','c','d'), 
  labels=c('28 mm','32 mm','36 mm','non')
)

data.frame(Q2_11_1)

##### Multiple Choice Q2.11.1
choicesQ2_11_1 = 
  c('c', 'b', 'c', 'c', 'b', 'c', NA, 'b', 'b', 'c', 
    'b', 'b', 'c', 'c', 'b', 'c', NA, 'c', 'b,c', 'b', 
    'b', 'd', 'b,c', 'b', 'c', 'c', NA, 'c', 'b', 'b',
    'c', 'c', 'c', 'c', 'c', 'b', 'b', NA, NA, 'd',
    'b', 'b', 'b', 'c', 'b,c', 'd', 'c', 'c', 'c', 'c',
    'c', 'd', 'c', 'b', 'b', 'c', 'c', 'c', 'c', 'b',
    'c', 'b,c', 'b', 'c', 'c', 'c', 'd', 'b', 'b', 'd',
    'c', 'c', 'c', 'c', 'd', NA, 'd', 'b', 'b,c', 'd',  
    'd', 'c', 'c', NA, 'b', 'b', 'c', 'b', 'c', 'c',
    'b,c', NA, 'd', 'c', 'c', 'c', 'c','b','c'
  )

Q2_11_1_df = multipleChoice(choicesQ2_9_1,"Q2.11.1")
Q2_11_1_freq = sumFeature(Q2_11_1_df, c("Q2.11.1.a","Q2.11.1.b","Q2.11.1.c","Q2.11.1.d"))

# Q2.11.2 Low-Impact sports
Q2_11_2<- factor(
  c('b', 'b', 'b', 'b', 'b', 'c', 'c', 'b', 'b', 'c', 
    'b', 'b', 'b', 'c', 'b', 'c', NA, 'c', 'a', 'b', 
    'b', 'd', 'a,b,c', 'b', 'c', 'c', 'a,b,c', 'c', 'b', 'b',
    NA, 'c', 'c', 'b', 'b', 'b', 'c', NA, NA, 'd',
    'b', 'b', 'b', 'c', 'b,c', 'd', 'c', 'c', 'c', 'c',
    'b', 'd', 'c', 'b', 'b', 'c', 'c', 'c', 'c', 'a,b',
    'b', 'a', 'c', 'c', 'c', 'c', 'd', 'b', NA, 'd',
    'c', 'b', 'b', 'b', 'd', NA, 'd', 'b', 'a', 'd',  
    'd', 'c', 'c', NA, 'b', 'b', 'c', NA, 'c', 'b',
    'a,b,c', NA, 'd', 'b', 'c', 'b', 'd','a,c','c'
  ),
  order = FALSE, 
  levels=c('a','b','c','d'), 
  labels=c('28 mm','32 mm','36 mm','non')
)

data.frame(Q2_11_2)

##### Multiple Choice Q2.11.2
choicesQ2_11_2 =   
  c('b', 'b', 'b', 'b', 'b', 'c', 'c', 'b', 'b', 'c', 
    'b', 'b', 'b', 'c', 'b', 'c', NA, 'c', 'a', 'b', 
    'b', 'd', 'a,b,c', 'b', 'c', 'c', 'a,b,c', 'c', 'b', 'b',
    NA, 'c', 'c', 'b', 'b', 'b', 'c', NA, NA, 'd',
    'b', 'b', 'b', 'c', 'b,c', 'd', 'c', 'c', 'c', 'c',
    'b', 'd', 'c', 'b', 'b', 'c', 'c', 'c', 'c', 'a,b',
    'b', 'a', 'c', 'c', 'c', 'c', 'd', 'b', NA, 'd',
    'c', 'b', 'b', 'b', 'd', NA, 'd', 'b', 'a', 'd',  
    'd', 'c', 'c', NA, 'b', 'b', 'c', NA, 'c', 'b',
    'a,b,c', NA, 'd', 'b', 'c', 'b', 'd','a,c','c'
  )

Q2_11_2_df = multipleChoice(choicesQ2_11_2,"Q2.11.2")
Q2_11_2_freq = sumFeature(Q2_11_2_df, c("Q2.11.2.a","Q2.11.2.b","Q2.11.2.c","Q2.11.2.d"))

# Q2.11.3 No Sports

Q2_11_3<- factor(
  c('a', 'b', 'b', 'd', NA, 'c', 'c', 'b', 'b', 'c', 
    'b', 'b', 'b', 'c', 'b', 'c', NA, 'c', NA, 'b', 
    'b', 'd', NA, 'b', 'c', 'c', NA, 'c', 'b', 'b',
    NA, 'c', 'c', 'b', 'b', 'b', 'c', NA, NA, 'd',
    'b', 'b', 'b', 'c', 'b,c', 'd', 'c', 'c', 'c', 'c',
    'b', 'd', 'c', 'b', 'b', 'b', 'b', 'c', 'c', 'a,b',
    'b', NA, 'c', 'c', 'c', 'c', 'b', 'b', NA, 'd',
    'c', 'a', 'b', 'b', 'd', NA, 'd', 'b', NA, 'd',  
    'd', 'b', 'c', NA, 'b', 'b', 'c', NA, 'b', 'd',
    NA, NA, 'd', 'b', 'b', 'b', 'd', NA, 'b'
  ),
  order = FALSE, 
  levels=c('a','b','c','d'), 
  labels=c('28 mm','32 mm','36 mm','non')
)
#ID comments:
# ID_45: abhängig von der Pfannengröße ID60_abhängig von der Pfannengröße

data.frame(Q2_11_3)

##### Multiple Choice Q2.11.3
choicesQ2_11_3 =   
  c('a', 'b', 'b', 'd', NA, 'c', 'c', 'b', 'b', 'c', 
    'b', 'b', 'b', 'c', 'b', 'c', NA, 'c', NA, 'b', 
    'b', 'd', NA, 'b', 'c', 'c', NA, 'c', 'b', 'b',
    NA, 'c', 'c', 'b', 'b', 'b', 'c', NA, NA, 'd',
    'b', 'b', 'b', 'c', 'b,c', 'd', 'c', 'c', 'c', 'c',
    'b', 'd', 'c', 'b', 'b', 'b', 'b', 'c', 'c', 'a,b',
    'b', NA, 'c', 'c', 'c', 'c', 'b', 'b', NA, 'd',
    'c', 'a', 'b', 'b', 'd', NA, 'd', 'b', NA, 'd',  
    'd', 'b', 'c', NA, 'b', 'b', 'c', NA, 'b', 'd',
    NA, NA, 'd', 'b', 'b', 'b', 'd', NA, 'b'
  )

Q2_11_3_df = multipleChoice(choicesQ2_11_3,"Q2.11.3")
Q2_11_3_freq = sumFeature(Q2_11_3_df, c("Q2.11.3.a","Q2.11.3.b","Q2.11.3.c","Q2.11.3.d"))

Q2_11_1_vec = as.vector(Q2_11_1_freq)
Q2_11_2_vec = as.vector(Q2_11_2_freq)
Q2_11_3_vec = as.vector(Q2_11_3_freq)

groupNames = c("28 mm","32 mm","36 mm","does not matter")
tempLabels = c("Type","Count","TypeSport")

Q2_11_1_df = data.frame(groupNames, Q2_11_1_vec)
Q2_11_1_df['TypeSport'] = "3. High Impact"
colnames(Q2_11_1_df) = tempLabels

Q2_11_2_df = data.frame(groupNames, Q2_11_2_vec)
Q2_11_2_df['TypeSport'] = "2. Low Impact"
colnames(Q2_11_2_df) = tempLabels

Q2_11_3_df = data.frame(groupNames, Q2_11_3_vec)
Q2_11_3_df['TypeSport'] = "1. No Sports"
colnames(Q2_11_3_df) = tempLabels

Q2_11_df = rbind(Q2_11_1_df,Q2_11_2_df,Q2_11_3_df)
Q2_11_df = Q2_11_df[order(Q2_11_df["Type"]),] # ,Q2_11_df["TypeSport"]),]
row.names(Q2_11_df) <- 1:nrow(Q2_11_df)

# Figure 6b: Implant specific decisions in patients with high RTS expectations: Preferred femoral head diameter (multiple choices possible, numbers given as absolute counts):  28 mm (‘High-impact’: 4 counts, ‘Low-impact’: 8 counts, ‘No Sports’: 3 counts). 32 mm (‘High-impact: 9 counts, ‘Low-impact’: 41 counts, ‘No Sports’: 40 counts) 36 mm (‘High-impact’: 70 counts, ‘Low-impact’: 38 counts, ‘No Sports’: 28 counts). 
# Q2.11 HP: Plot "Preferred femoral head diameter" 
ggp <- ggplot(Q2_11_df,aes(x=Type, y=Count, fill=TypeSport), position="stack", stat='identity') + xlab("") + ylab("Counts") + labs(fill = "Sport") + ggtitle("Femoral Head Diameter") + customPlot
ggp + geom_col() + scale_fill_grey(start=0.8, end=0.2) + theme(axis.text.x = element_text(angle = 22.5, hjust = 1, size=10))  + labs(tag="6b") + theme(
  panel.background = element_rect(fill = "#FFFFFF", colour = "#FFFFFF",
                                  size = 2, linetype = "solid"),
  panel.grid.major = element_line(size = 0.25, linetype = 'solid',
                                  colour = "grey75"), 
  panel.grid.minor = element_line(size = 0.1, linetype = 'solid',
                                  colour = "grey75") 
) 
ggsave(paste(path, "Q2_11-Histogram.pdf"), width=4, height=5)
################################################################################################################################################################
################################################################################################################################################################

# Q2.12: "Der Patient gibt an vor allem Sportarten mit endgradigen Bewegungsumfängen (z.B. Yoga) durchzuführen - welche Kriterien berücksichtigen Sie bei der Planung des Hüftgelenkersatzes?"
# "The patient specifies to do sports with extensive range of motion (e.g. yoga) - what criteria do you consider when planning hip replacement? "
# Q2.12.1 Criteria: Surgical approach 
# a = "Anteriorer Zugang"
#     "Direct anterior approach"
# b = "Lateraler Zugang"
#     "Lateral approach"
# c = "Anterolateraler Zugang"
#     "Anterolateral approach"
# d = "Dorsolateraler Zugang"
#     "Dorsolateral approach"

Q2_12_1<- factor(
  c('c', NA, 'a', 'd', NA, 'c', NA, NA, NA, 'c', 
    NA, 'c', NA, 'c', NA, NA, 'c', NA, 'c', 'b', 
    'c', NA, 'a', 'a', NA, 'c', 'c', NA, NA, NA,
    'c', NA, NA, 'c', NA, NA, 'a', NA, NA, NA,
    NA, NA, 'c', 'a', NA, NA, 'c', 'c', 'c', 'c',
    'a', NA, NA, NA, 'c', 'c', NA, NA, 'c', 'c',
    'c', 'c', 'e', 'a', 'a', 'a,c', NA, NA, 'f', 'c',
    NA, NA, 'f', 'e', 'c', NA, 'c', 'c', 'a,c', NA,  
    NA, NA, NA, NA, 'c', 'f', 'e', 'c', 'c', 'c',
    'c', 'c', NA, NA, NA, NA, 'b', 'c', 'c'
  ),
  order = FALSE, 
  levels=c('a','b','c','d','e','f'), 
  labels=c('direct anterior','lateral','anterolateral','dorsolateral','dorsal','non-spec.')
)

data.frame(Q2_12_1)

##### Multiple Choice Q2.12.1
choicesQ2_12_1 = 
  c('c', NA, 'a', 'd', NA, 'c', NA, NA, NA, 'c', 
    NA, 'c', NA, 'c', NA, NA, 'c', NA, 'c', 'b', 
    'c', NA, 'a', 'a', NA, 'c', 'c', NA, NA, NA,
    'c', NA, NA, 'c', NA, NA, 'a', NA, NA, NA,
    NA, NA, 'c', 'a', NA, NA, 'c', 'c', 'c', 'c',
    'a', NA, NA, NA, 'c', 'c', NA, NA, 'c', 'c',
    'c', 'c', 'e', 'a', 'a', 'a,c', NA, NA, 'f', 'c',
    NA, NA, 'f', 'e', 'c', NA, 'c', 'c', 'a,c', NA,  
    NA, NA, NA, NA, 'c', 'f', 'e', 'c', 'c', 'c',
    'c', 'c', NA, NA, NA, NA, 'b', 'c', 'c'
  )

Q2_12_1_df = multipleChoice(choicesQ2_12_1,"Q2.12.1")
Q2_12_1_freq = sumFeature(Q2_12_1_df, c("Q2.12.1.a","Q2.12.1.b","Q2.12.1.c","Q2.12.1.d","Q2.12.1.e","Q2.12.1.f" ))

# Q2.12.2 Criteria: Femoral Head Diameter
# Freely written answers were given. All answers coded as follows: 
# a = "28 mm"
#     "28 mm"
# b = "32 mm"
#     "32 mm"
# c = "36 mm"
#     "36 mm"
# d = "keine nähere Angabe"
#     "non-Specification"
# e = "40 mm"
#     "40 mm"

Q2_12_2<- factor(
  c('c', NA, 'c', 'c', 'c', 'c', 'c', NA, 'b', 'c', 
    NA, 'b', 'c', 'c', NA, 'c', NA, NA, 'c', 'b', 
    'b', NA, 'c', 'b,c', 'c', 'c', 'c', c, NA, 'd',
    'c', NA, NA, 'c', NA, 'c', 'b,c', NA, NA, 'd',
    NA, 'b', 'c', 'c', 'c', NA, 'c', 'e', NA, 'c',
    'b,c', NA, 'c', NA, 'c', 'b,c', NA, 'd', 'c', 'b,c',
    'c', 'b,c', 'c', 'c', 'c', 'c', 'c', NA, 'd', 'c',
    NA, 'c', 'c', NA, 'b', NA, 'c', NA, 'b', 'c',  
    'c', 'c', NA, NA, 'b', 'c', 'c', 'b', 'c', 'c',
    'c', NA, 'c', 'd', 'c', NA, 'b', 'c', 'c'
  ),
  order = FALSE, 
  levels=c('a','b','c','d','e'), 
  labels=c('28 mm','32 mm','36 mm','non-Spec.', '40 mm')
)
#ID comments: NONE

data.frame(Q2_12_2)

##### Multiple Choice Q2.12.2
choicesQ2_12_2 =   
  c('c', NA, 'c', 'c', 'c', 'c', 'c', NA, 'b', 'c', 
    NA, 'b', 'c', 'c', NA, 'c', NA, NA, 'c', 'b', 
    'b', NA, 'c', 'b,c', 'c', 'c', 'c', c, NA, 'd',
    'c', NA, NA, 'c', NA, 'c', 'b,c', NA, NA, 'd',
    NA, 'b', 'c', 'c', 'c', NA, 'c', 'e', NA, 'c',
    'b,c', NA, 'c', NA, 'c', 'b,c', NA, 'd', 'c', 'b,c',
    'c', 'b,c', 'c', 'c', 'c', 'c', 'c', NA, 'd', 'c',
    NA, 'c', 'c', NA, 'b', NA, 'c', NA, 'b', 'c',  
    'c', 'c', NA, NA, 'b', 'c', 'c', 'b', 'c', 'c',
    'c', NA, 'c', 'd', 'c', NA, 'b', 'c', 'c'
  )

Q2_12_2_df = multipleChoice(choicesQ2_12_2,"Q2.12.2")
Q2_12_2_freq = sumFeature(Q2_12_2_df, c("Q2.12.2.a","Q2.12.2.b","Q2.12.2.c","Q2.12.2.d","Q2.12.2.e"))

# Q2.12.3 Criteria: Bearing surfaces 
# Freely written answers were given. All answers coded as follows: 
# a = "Keramik auf Keramik (CoC)"
#     "Ceramic on ceramic (CoC)"
# b = "Ceramic on highly-cross-linked polyethylene (CoHXLPE)"
#     "CoHXLPE"
# c = "Metal on highly-cross-linked polyethylene (MoHXLPE)"
#     "MoHXLPE"
# d = "Metall auf Metall (MoM)"
#     "Metal on Metal (MoM)"
# e = "Keine nähere Angabe" 
#     "No specification"

Q2_12_3<- factor(
  c('b', NA, 'b', 'b', 'b', 'b', NA, NA, NA, 'b', 
    NA, 'a', 'a', 'b', NA, 'b', 'a', NA, 'a', 'b', 
    'b', NA, 'b', 'b', 'b', 'b', 'b', NA, NA, NA,
    'a', NA, NA, 'b', NA, 'b', 'b', NA, NA, 'e',
    'b,c,d,e', 'b', 'a', 'b', NA, NA, 'b', 'a', NA, 'b',
    'b', NA, 'a', NA, 'b', 'b', NA, NA, 'b', 'b',
    'b', 'b', 'b', 'b', 'b', NA, NA, NA, 'e', 'b',
    NA, 'b', 'b', NA, 'a', NA, 'e', NA, NA, NA,  
    NA, 'c', NA, NA, 'b', 'b', 'b', 'a', NA, 'b',
    'a', NA, 'b',  NA, 'b', NA, 'b','b','b'
  ),
  order = FALSE, 
  levels=c('a','b','c','d','e'), 
  labels=c('CoC','CoHXPLE','MoHXLPE','MoM', 'Non-Spec.')
)

#ID comments: NONE

data.frame(Q2_12_3)

choicesQ2_12_3 =   
  c('b', NA, 'b', 'b', 'b', 'b', NA, NA, NA, 'b', 
    NA, 'a', 'a', 'b', NA, 'b', 'a', NA, 'a', 'b', 
    'b', NA, 'b', 'b', 'b', 'b', 'b', NA, NA, NA,
    'a', NA, NA, 'b', NA, 'b', 'b', NA, NA, 'e',
    'b,c,d,e', 'b', 'a', 'b', NA, NA, 'b', 'a', NA, 'b',
    'b', NA, 'a', NA, 'b', 'b', NA, NA, 'b', 'b',
    'b', 'b', 'b', 'b', 'b', NA, NA, NA, 'e', 'b',
    NA, 'b', 'b', NA, 'a', NA, 'e', NA, NA, NA,  
    NA, 'c', NA, NA, 'b', 'b', 'b', 'a', NA, 'b',
    'a', NA, 'b',  NA, 'b', NA, 'b','b','b'
  )

Q2_12_3_df = multipleChoice(choicesQ2_12_3,"Q2.12.3")
Q2_12_3_freq = sumFeature(Q2_12_3_df, c("Q2.12.3.a","Q2.12.3.b","Q2.12.3.c","Q2.12.3.d","Q2.12.3.e"))

################################################################################################################################################################
################################################################################################################################################################

# Q2.13: "Ihr patient äußert den Wunsch nach der Hüft-TEP OP zu zuvor ausgeübten high-impact Sportarten zurückzukehren. Welche Aussage treffen Sie?"
# "Your patient expresses the wish to return to previously practiced high-impact sports after the hip arthroplasty surgery. Which statement do you make?"
# a = "Ich empfehle es uneingeschränkt nach einer gewissen Schonzeit" 
#     "I recommend it without limitations after a certain time of recovery
# b = "Ich empfehle es nur bei adäquater Schulung des Patienten über die Bewegungen/Risiken."
#     "I recommend it only after adequate training of the patient in regard to movements and risks."
# c = "Ich empfehle keine high-impact Sportarten nach Implantation einer Gelenkendoprothese."
#     "I recommend no high-impact sports after arthroplasty"
# d = "Ich überlasse es dem Patienten und spreche keine konkrete Empfehlung aus."
#     "I leave it to the patient and make no specific statement."

Q2_13<- factor(
  c('b', 'b', 'a', 'c', 'b', 'a', 'c', 'b', 'b', 'c', 
    'b', 'b', 'c', 'b', 'c', 'c', 'b', 'b', 'b', 'a', 
    'b', 'b', 'b', 'b', 'b', 'c', 'b', 'b', 'b', 'b',
    'b', 'c', 'b', 'b', 'c', 'c', 'c', NA, 'c', 'c',
    'b', 'c', 'b', 'c', 'a', 'b', 'b', 'a', 'b', 'b',
    'b', 'c', 'b', 'd', 'c', 'd', 'c', 'c', 'b', 'c',
    'c', 'b', 'c', 'b', 'b', 'b', 'a', 'b', 'c', 'c',
    'c', 'b', 'b', 'c', 'c', NA, 'a', 'b', 'b', 'c',  
    'c', 'b', 'c', NA, 'c', 'c', 'c', 'a', 'b', 'b',
    'b', 'b', 'd', 'c', 'b', 'b', 'b','b', 'b'
  ),
  order = FALSE, 
  levels=c('a','b','c','d'), 
  labels=c('w/o limitation', 'with adequate training', 'not recommended', 'up to patient')
)

data.frame(Q2_13)
################################################################################################################################################################
################################################################################################################################################################

#Q2.14: "Wie lautet Ihre Sport Empfehlung nach Implantation einer Hüft-Totalendoprothese (Hüft-TEP)?"
# "What is your recommendation for sports after a total hip arthroplasty (THA)?"
# a = "n. 3 Monaten"
#     "after 3 months"
# b = "n. 6 Monaten"
#     "after 6 months"
# c = "nicht empfohlen"
#     "not recommended"
# d = "unentschieden"
#     "undecided"

lvls = c('a','b','c','d')

# Q2.14.1 Recommendation for HIGH-IMPACT sports
Q2_14_1<- factor(
  c('b', 'b', 'b', 'c', 'a', 'b', 'c', 'a', 'c', 'c', 
    'b', 'b', 'b', 'b', 'c', 'c', 'c', 'b', 'b', 'a', 
    'b', 'd', 'b', 'b', 'b', 'c', 'b', 'b', 'a', 'b',
    'b', 'b', NA, 'c', 'c', 'c', 'b', NA, 'c', 'b',
    'b', 'c', 'c', 'c', 'b', 'a', 'b', 'a', 'b', 'b',
    'b', 'c', 'b', 'b', 'c', 'b', 'c', 'c', 'b', 'c',
    'c', 'b', 'c', 'b', 'b', 'b', 'b', 'b', 'c', 'c',
    'c', 'a', 'a', 'b', 'c', NA, 'b', 'a', 'a', 'c',  
    'c', 'b', 'c', NA, 'c', 'c', 'c', 'b', 'b', 'b',
    'b', 'd', 'd',  'b', 'b', 'b', 'b','b','b'
  ),
  order = FALSE, 
  levels=c('a','b','c','d'), 
  labels=c('> 3 M','> 6 M','not recommended','undecided')
)
#ID comments:
#ID24_"mit Einschränkungen" = "with restrictions"
#ID27_"wenn Pat zuvor sehr erfahren in dem sport" = "if the patient has experience with the type of sport"

data.frame(Q2_14_1)

##### Multiple Choice Q2.14.1
choicesQ2_14_1 = 
  c('b', 'b', 'b', 'c', 'a', 'b', 'c', 'a', 'c', 'c', 
    'b', 'b', 'b', 'b', 'c', 'c', 'c', 'b', 'b', 'a', 
    'b', 'd', 'b', 'b', 'b', 'c', 'b', 'b', 'a', 'b',
    'b', 'b', NA, 'c', 'c', 'c', 'b', NA, 'c', 'b',
    'b', 'c', 'c', 'c', 'b', 'a', 'b', 'a', 'b', 'b',
    'b', 'c', 'b', 'b', 'c', 'b', 'c', 'c', 'b', 'c',
    'c', 'b', 'c', 'b', 'b', 'b', 'b', 'b', 'c', 'c',
    'c', 'a', 'a', 'b', 'c', NA, 'b', 'a', 'a', 'c',  
    'c', 'b', 'c', NA, 'c', 'c', 'c', 'b', 'b', 'b',
    'b', 'd', 'd', 'b', 'b', 'b', 'b', 'b', 'b'
  )

Q2_14_1_df = multipleChoiceExp(choicesQ2_14_1,"Q2.14.1",lvls)
Q2_14_1_freq = sumFeature(Q2_14_1_df, c("Q2.14.1.a","Q2.14.1.b","Q2.14.1.c","Q2.14.1.d"))

# Q2.14.2 Recommendations for LOW-IMPACT sports
Q2_14_2<- factor(
  c('a', 'a', 'a', 'b', 'a', 'a', 'b', 'a', 'b', 'b', 
    'a', 'a', 'a', 'a', 'a', 'b', 'b', 'a', 'a', 'a', 
    'a', 'a', 'a', 'a', 'a', 'b', 'c', 'a', 'a', 'a',
    'a', 'b', 'b', 'b', 'a', 'a', 'b', NA, 'b', 'a',
    'a', 'a', 'a', 'a', 'a', 'a', 'a', 'a', 'a', 'a',
    'a', 'a', 'a', 'a', 'a', 'a', 'b', 'a', 'a', 'a',
    'a', 'b', 'b', 'b', 'b', 'a', 'a', 'a', 'b', 'a',
    'a', 'a', 'a', 'a', 'b', NA, 'a', 'b', 'a', 'a',  
    'a', 'b', 'a', NA, 'a', 'b', 'a', 'a', 'a', 'a',
    'a', 'd', 'a', 'a', 'a', 'a', 'a','a','a'
  ),
  order = FALSE, 
  levels=c('a','b','c','d'), 
  labels=c('> 3 M','> 6 M','not recommended','undecided')
)

data.frame(Q2_14_2)

##### Multiple Choice Q2.14.2
choicesQ2_14_2 =   
  c('a', 'a', 'a', 'b', 'a', 'a', 'b', 'a', 'b', 'b', 
    'a', 'a', 'a', 'a', 'a', 'b', 'b', 'a', 'a', 'a', 
    'a', 'a', 'a', 'a', 'a', 'b', 'c', 'a', 'a', 'a',
    'a', 'b', 'b', 'b', 'a', 'a', 'b', NA, 'b', 'a',
    'a', 'a', 'a', 'a', 'a', 'a', 'a', 'a', 'a', 'a',
    'a', 'a', 'a', 'a', 'a', 'a', 'b', 'a', 'a', 'a',
    'a', 'b', 'b', 'b', 'b', 'a', 'a', 'a', 'b', 'a',
    'a', 'a', 'a', 'a', 'b', NA, 'a', 'b', 'a', 'a',  
    'a', 'b', 'a', NA, 'a', 'b', 'a', 'a', 'a', 'a',
    'a', 'd', 'a', 'a', 'a', 'a', 'a','a','a'
  )

Q2_14_2_df = multipleChoiceExp(choicesQ2_14_2,"Q2.14.2",lvls)
Q2_14_2_freq = sumFeature(Q2_14_2_df, c("Q2.14.2.a","Q2.14.2.b","Q2.14.2.c","Q2.14.2.d"))

#String the vectors together
Q2_14_1_vec = as.vector(Q2_14_1_freq)
Q2_14_2_vec = as.vector(Q2_14_2_freq)

groupNames = c(">3 M",">6 M","not recommended","undecided")
tempLabels = c("Type","Count","TypeSport")

Q2_14_1_df = data.frame(groupNames, Q2_14_1_vec)
Q2_14_1_df['TypeSport'] = "2. High Impact"
colnames(Q2_14_1_df) = tempLabels

Q2_14_2_df = data.frame(groupNames, Q2_14_2_vec)
Q2_14_2_df['TypeSport'] = "1. Low Impact"
colnames(Q2_14_2_df) = tempLabels

Q2_14_df = rbind(Q2_14_1_df,Q2_14_2_df)
Q2_14_df = Q2_14_df[order(Q2_14_df["Type"]),] # ,Q2_14_df["TypeSport"]),]
row.names(Q2_14_df) <- 1:nrow(Q2_14_df)

# Figure 7b: Recommended time to return to sports after THA for low- vs. high-impact sports (numbers as absolute counts): High-Impact Sports – ‘>6M’: 50 counts, ‘>3M’: 10 counts, ‘not recommended’: 32 counts, ‘undecided’: 3 counts vs. Low-Impact Sports – ‘>6M’: 22 counts, ‘>3M’: 72 counts, ‘not recommended’:1 count,  ‘undecided’: 1 count. 
# Plot Q2.14 Plot recommendations time to return to sports
ggp <- ggplot(Q2_14_df,aes(x=Type, y=Count, fill=TypeSport), position="stack", stat='identity') + xlab(" ") + ylab("Counts") + labs(fill = "Sport") + ggtitle("Time to RTS after THA") + customPlot
ggp + geom_col() + scale_fill_grey(start=0.8, end=0.2) + 
  theme(axis.text.x = element_text(angle = 22.5, hjust = 1, size=10)) + labs(tag="7b") + theme(
  panel.background = element_rect(fill = "#FFFFFF", colour = "#FFFFFF",
                                  size = 2, linetype = "solid"),
  panel.grid.major = element_line(size = 0.25, linetype = 'solid',
                                  colour = "grey75"), 
  panel.grid.minor = element_line(size = 0.1, linetype = 'solid',
                                  colour = "grey75")
)
ggsave(paste(path, "Q2_14-Histogram.pdf"), width=4, height=5)
################################################################################################################################################################
################################################################################################################################################################

##### Multiple Choice Table Q4 listing 30 different sport types and 4 different levels of recommendation for patients after THA #####
# This question was designed as a table containing 30 different sporting activities listed and four different recommendations for patients after THA
# 4.1 = without limitations
# 4.2 = with adequate training
# 4.3 = not recommended
# 4.4 = undecided

#Q4 "Wie lautet Ihre Empfehlung für Patienten nach Hüft-Total-Endoprothesenersatz?"
# "What is your recommendation for patients after total hip replacement?"
# a = "Basketball" = "Basketball"
# b = "Bowling" = "Bowling"
# c = "Boxing/Kampfsport" = "Boxing/Martial Arts"
# d = "E-Scooter fahren" = "E-Scooter"
# e = "Fitness/Gewichte heben" = "Fitness/Weights"
# f = "Fußball" = "Soccer"
# g = "Gesellschaftstanz (Partner)" = "Ballroom Dancing"
# h = "Golf" = "Golf"
# i = "Handball" = "Handball"
# j = "Hockey" = "Hockey"
# k = "Joggen" = "Jogging"
# l = "Klettern" = "Climbing"
# m = "Pilates" = "Pilates"
# n = "Radfahren Ebene" = "Biking level"
# o = "Radfahren Unebene" = "Biking cross"
# p = "Reiten" = "Horseback riding"
# q = "Rudern" = "Rowing"
# r = "Schwimmen" = "Swimming"
# s = "Skifahren (alpin)" = "Ski slope"
# t = "Skilanglauf" = "Ski long"
# u = "Spazieren" = "Walking"
# v = "Squash" = "Squash"
# w = "Surfen" = "Surfing"
# x = "Tanzen" = Dancing"
# y = "Tennis" = "Tennis"
# z = "Tischtennis" = "Table tennis"
# 1 = "Turnen" = "Gymnastics"
# 2 = "Volleyball" = "Volleyball"
# 3 = "Wandern" = "Hiking"
# 4 = "Yoga" = "Yoga"

lvls = c("a","b","c","d","e","f","g","h","i","j","k","l","m","n","o","p","q","r","s","t","u","v","w","x","y","z","1","2","3","4")

##### M Choice Q4.1 : type of sports recommended "without limitations" after THA
choicesQ4_1 = 
  c('b,d,e,g,h,k,m,n,o,p,q,r,t,u,x,3,4', NA, 'b,c,d,e,g,h,j,m,,n,o,w,r,t,u,x,y,z,3', 'n,o,r,t,u,x,3,4', 'b,d,e,g,h,k,m,n,o,r,s,t,u,w,x,y,z,3', 'b,d,e,g,h,i,k,l,m,n,o,p,q,r,s,t,u,v,w,x,y,z,2,3', 'r,u,3', NA, 'd,g,k,n,q,r,u,x,3', 'n,u', 
    'e,g,m,n,o,p,q,r,s,t,u,x,y,z,3,4', 'g,m,n,o,p,q,r,t,u,x,z,3,4', 'n,r,u,x,3', 'b,d,e,g,h,k,m,n,o,p,q,r,t,u,x,y,z,3,4', 'b,g,h,k,m,n,o,p,r,t,u,x,3,4', 'b,g,h,m,n,o,q,r,t,u,x,z,3,4', 'n,o,u,3', 'd,g,u,3', 'b,d,e,g,h,k,l,m,n,o,p,q,r,s,t,u,v,w,x,y,z,3,4', 'a,b,c,d,e,f,g,h,i,j,k,l,m,n,o,p,q,r,s,t,u,v,w,x,y,z,2,3', 
    'b,d,g,h,m,n,o,p,q,r,t,u,x,3,4', 'b,d,h,n,q,r,t,u,w,3', 'g,h,r,u,3', 'b,h,n,o,r,u', 'd,f,g,k,m,n,o,p,q,r,s,t,u,w,x,3', 'n,u', 'e,k,n,q,r,u', 'h,k,n,o,s,u,x,y,z,3', 'a,b,d,e,g,h,k,m,n,o,p,q,r,t,u,v,w,x,y,z,1,2,3', NA,
    'd,e,g,h,m,n,o,p,q,r,s,t,u,z,3', 'b,d,e,g,h,n,o,r,u,x,3', 'd,e,g,k,n,o,r,t,u,x,z,3', 'n,r,u,x,3', NA, 'b,d,e,g,h,m,n,o,p,q,r,t,u,x,z,3', 'g,h,m,n,o,p,w,r,u,x,y,z,3,4', 'h,k,n,o,q,u,x,3', 'n,o,r,t,u,x,3', 'e,m,n,t,u,3',
    'a,b,c,d,f,g,h,i,j,k,l,m,n,o,p,q,r,s,t,u,,w,x,y,z,1,2,3', 'b,d,g,h,k,m,n,o,q,r,u,x,2', 'b,d,e,k,m,n,o,q,r,t,u,w,x,y,z,3', 'b,g,h,m,n,r,t,u,x,3,4', 'a,b,d,e,f,g,h,i,j,k,l,m,n,o,p,q,r,s,t,u,v,w,x,y,z,1,2,4',NA, 'd,e,g,h,m,n,o,q,r,t,u,x,2,3,4', 'b,d,e,g,h,k,l,m,n,o,p,q,r,s,t,u,w,x,3,4', 'd,e,g,h,m,n,o,q,r,s,t,u,w,y,z,3', 'b,d,g,h,k,m,n,o,p,q,r,t,u,w,x,3,4',
    'n,r,u,x,3', 'n,3', 'b,g,h,k,l,m,n,o,p,q,r,u,w,x,3', 'a,b,d,e,g,h,i,j,k,l,m,n,o,r,s,t,u,w,x,y,z,3,4', 'b,g,h,j,k,n,o,p,q,r,t,u,v,w,x,z,1,3', NA, 'b,d,g,h,n,o,r,t,u,3,4', 'b,g,h,k,n,o,q,r,u,x,z,3,4', 'd,e,m,n,p,q,r,t,u,x,z,3', 'b,m,n,r,u,3',
    'b,m,n,q,t,u,x,3,4', 'd,e,n,o,q,r,t,u,x,3', 'b,g,h,m,n,o,r,u,x,3', 'a,g,k,m,n,t,u,3,4', 'g,m,n,t,u,x,3,4', 'b,g,h,k,n,p,t,u,x,z,3', 'b,d,f,g,h,i,j,n,o,p,r,s,t,u,x,y,z,2,3', 'd,g,h,l,m,n,r,t,u,x,3,4', 'g,u,x,3', 'g,n,o,q,r,s,t,u,x,3',
    NA, 'c,d,e,g,h,k,n,o,p,q,r,t,u,x,y,z,3,4', 'n,o,r,t,u,3,4', 'b,n,o,q,r,u', NA, 'a,b,c,d,e,f,g,h,i,j,k,l,m,n,o,p,q,r,s,t,u,v,w,x,y,z,1,2,3,4', 'g,n,r,t,u,x,3,4', 'n,u,3', 'h,m,n,o,p,t,u,3,4',  
    'g,m,n,o,q,r,u,x,3', 'b,d,g,k,l,m,n,o,p,q,r,t,u,w,x,z,3', 'd,e,g,h,k,n,o,p,q,r,t,u,w,x,3', 'k,n,r', 'b,d,e,g,h,n,o,p,q,r,t,u,x,3', 'g,n,q,r,t,u,x,3', 'b,d,g,h,k,n,o,r,t,u,x,y,z,3', 'b,e,f,g,h,k,l,m,o,p,q,r,u,w,y,z,1,3,4', 'b,d,e,g,h,k,n,o,p,r,t,u,x,z,3', 'b,d,e,h,k,n,o,p,r,t,u,z,3',
    'd,g,h,k,m,n,o,p,r,t,u,x,3', 'u,3', 'g,h,m,n,o,q,r,t,u,x,3,4', 'd,g,h,n,o,q,r,t,u,x,z,3', 'g,h,n,r,u,3', 'g,k,n,r,t,u', 'd,e,g,h,n,o,u,x,z,3','g,h,n,q,r,u,z,2,3','n,u,z,3'
  )

Q4_1_df = multipleChoiceExp(choicesQ4_1,"Q4_1",lvls)
Q4_1_freq = sumFeature(Q4_1_df, 
                       c("Q4_1.a","Q4_1.b","Q4_1.c","Q4_1.d","Q4_1.e","Q4_1.f","Q4_1.g","Q4_1.h","Q4_1.i","Q4_1.j",
                         "Q4_1.k","Q4_1.l","Q4_1.m","Q4_1.n","Q4_1.o","Q4_1.p","Q4_1.q","Q4_1.r","Q4_1.s","Q4_1.t",
                         "Q4_1.u","Q4_1.v","Q4_1.w","Q4_1.x","Q4_1.y","Q4_1.z","Q4_1.1","Q4_1.2","Q4_1.3","Q4_1.4"))

##### M Choice Q4.2 : type of sports recommended "with adequate training"
choicesQ4_2 = 
  c('a,f,j,l,s,w,y,z,2', 'b,d,e,g,h,k,l,m,n,o,p,q,r,s,t,u,x,y,z,3,4', 'a,f,i,k,l,,p,c,v,w,1,2,4', 'd,g,h,p,q', 'a,f,i,j,p,v,2,4', 'a,c,f,j,4', 'b,e,g,h,m,n,p,q,t,x,z,1,4', 'a,e,h,k,m,n,o,p,q,r,s,t,u,v,w,x,y,z,1,2,3', 'b,e,h,l,o,p,s,t,y,z,2', 'a,b,d,e,g,h,j,k,l,m,n,o,p,q,r,t,v,w,x,y,z,2,3,4', 
    'a,c,h,j,w,1', 'a,b,c,d,e,f,h,i,j,k,l,s,v,w,y,1,2', 'b,d,e,g,h,k,l,m,o,p,q,t,w,y,z,1,4', 'a,c,f,i,j,l,s,v,w,2', 'd,e,j,l,q,s,v,y,z,1', 'e,p', 'b,d,e,g,h,m,q,r,t,w,x,z,1,4', 'a,b,c,e,f,h,i,j,m,n,o,p,q,r,s,t,v,w,x,y,z,1', 'a,c,f,i,j,1,2', '1', 
    'e,f,k,s,y,z,1,2', 'c,e,g,k,l,m,o,p,s,v,x,y,z,1,4', 'a,b,d,e,k,m,n,o,t,w,x,y,z,4', 'd,e,g,j,k,l,m,n,p,q,s,t,w,x,y,z,1,2,3,4', 'a,e,h,i,j,y,z,1,2', 'b,e,g,h,k,m,o,q,r,x,y,z,1,3,4', 'a,b,c,d,g,h,m,o,p,t,v,w,x,y,z,1,2,3,4', 'a,b,e,g,i,l,m,p,q,r,t,1,2,4', 'f,i,j,l,4', NA,
    'a,b,c,f,j,k,l,w,x,y,1,2,4', 'k,l,m,p,t,w,y,z,4', 'a,c,f,h,i,j,m,p,w,s,v,w,y,1,2,4', 'g,h,k,m,o,p,s,t,y,z,4', NA, 'a,c,i,l,s,w,y,1,2,4', 'b,d,j,l,s,t,w,1', 'b,d,e,g,l,m,p,l,s,t,v,w,y,z,1,4', 'b,d,e,g,h,k,l,m,p,q,z,1,2,4', 'b,d,e,g,h,k,o,q,r,s,x,y,z,2,4',
    'e,4', 'e,y,z,4', 'h,j,l,p,s,v,2,4', 'd,e,o,p,q,s,z,1', 'c', NA, 'a,b,c,e,f,i,j,k,l,p,s,w,y,z,1', 'a,c,f,i,j,v,y,z,1,2', 'b,i,j,k,l,p,x,1,2,4', 'a,c,e,f,i,j,l,s,v,y,z,1,2',
    'a,b,c,d,e,f,g,h,i,j,k,l,m,,o,p,q,s,t,v,w,y,z,1,2,4', 'b,d,e,g,h,m,o,r,s,t,u,x,y,z,4', 'a,e,f,i,j,s,t,v,y,z,1,2,4', 'q', 'c,d,f,l,s,4', 'b,c,d,e,f,g,h,l,m,n,o,p,q,r,s,t,u,v,x,y,z,1,3,4', 'a,e,k,m,p,q,s,x,z,1', 'd,j,l,m,p,s,t,v,w,y', 'a,b,c,f,h,i,j,k,l,o,s,v,w,y,1,2,4', 'a,e,g,h,k,o,p,q,s,t,w,x,y,z,2,4',
    NA, 'a,b,g,h,k,m,p,s,y,z,1,4', 'd,e,l,q,s,t,w,y,z,1,4', 'a,b,d,e,f,h,i,j,o,p,q,r,s,v,w,x,y,z,1,2', 'a,b,d,e,f,h,i,j,k,o,p,q,r,s,v,w,y,z,1,2', 'a,e,f,i,j,l,m,o,q,r,s,v,w,y,1,2,4', 'c,e,k,l,q,w,1,4', 'a,b,c,e,f,i,j,k,o,p,q,s,w,y,z,1,2', 'b,e,h,m,n,r,t,y,1,4', 'b,d,e,h,k,m,p,y,z,1,2',
    NA, 'a,b,m', 'b,e,g,h,k,m,q,s,x,y,z', 'e,f,g,h,i,j,k,m,p,s,t,v,w,x,y,z,1,2,3,4', NA, 'b,d,e,g,h,l,m,n,o,p,q,r,s,t,u,v,w,x,y,z,1,2,3,4', 'e,h,k,m,o,p,q,s,1', 'c,d,g,h,m,o,r,t,x,z,4', 'a,b,d,e,f,g,i,j,k,l,q,r,v,w,y,z,1,2',  
    'b,d,e,l,p,s,t,w,y,z', 'a,c,e,f,h,s,v,y,1,2,4', 'b,c,m,s,y,z,1,4', 'o,p', 'm', 'b,e,h,k,m,p,4', 'e,l,m,p,q,s,t,w,2,4', 'a,i,j,s,t,2', 'a,c,f,i,j,l,m,q,s,v,w,y,1,2,4', 'c,g,l,m,q,s,w,x,y,1,2,4',
    'b,e,l,p,q,s,y,z,1,4', 'a,b,e,f,g,h,i,k,l,m,n,o,q,r,t,v,x,y,z,2,4', 'a,b,d,e,k,l,p,s,w,y,z,2', 'b,e,k,l,m,p,s,w,1,2,4', 'b,d,e,k,l,m,o,p,w,s,t,w,x,1,2,4', 'a,b,e,f,h,l,m,p,q,s,w,x,y,z,1,2,3,4', 'a,b,c,f,i,j,k,l,m,q,r,s,t,v,y,2,4','a,b,c,d,e,f,i,j,k,l,m,o,p,s,t,v,w,x,y,1,4','a,b,c,d,e,f,g,h,i,j,k,l,m,o,p,q,r,s,t,v,w,x,y,1,2,4'
  )

Q4_2_df = multipleChoiceExp(choicesQ4_2,"Q4_2",lvls)
Q4_2_freq = sumFeature(Q4_2_df, 
                       c("Q4_2.a","Q4_2.b","Q4_2.c","Q4_2.d","Q4_2.e","Q4_2.f","Q4_2.g","Q4_2.h","Q4_2.i","Q4_2.j",
                         "Q4_2.k","Q4_2.l","Q4_2.m","Q4_2.n","Q4_2.o","Q4_2.p","Q4_2.q","Q4_2.r","Q4_2.s","Q4_2.t",
                         "Q4_2.u","Q4_2.v","Q4_2.w","Q4_2.x","Q4_2.y","Q4_2.z","Q4_2.1","Q4_2.2","Q4_2.3","Q4_2.4"
))

##### M Choice Q4.3 : type of sports not recommended
choicesQ4_3 = 
  c('c,i,v,1', 'a,c,f,i,j,v,w,1,2', NA, 'a,c,e,f,i,j,k,l,s,v,w,y,z,1,2', 'c,l,1', '1', 'a,c,f,i,j,k,l,o,s,v,w,y,2', 'c,f,i,l,4', 'a,c,f,i,j,m,v,w,1,4', 'c,f,i,s,1', 
    'd,f,i,k,l,v', NA, 'a,c,f,i,j,s,v,2', '1', 'a,c,f,i,v,2', 'a,c,d,f,i,j,k,l,s,v,w,y,1,2', 'a,c,f,i,j,k,l,p,s,v,y,2', 'k,l', NA, '4', 
    'a,c,i,j,v,w', 'a,f,i,j,2', 'c,f,i,j,l,p,q,s,v,1,2', 'a,c,f,i,v', 'c,l', 'a,c,d,f,i,j,c,p,s,t,v,w,2', 'f,i,j,l,s', 'c,d,f,j,v,w', 'c,s', NA,
    'i,v', 'a,c,f,i,j,w,s,v,1,2', 'b,l', 'a,c,d,e,f,i,j,l,w,v,w,1,2', 'c,d,f,i', 'f,k,v', 'a,c,f,i,k,v,2', 'a,c,f,i,j,2', 'a,c,f,i,j,s,v,w,y', 'a,c,f,i,j,l,p,v,w,1',
    NA, 'a,c,f,i,j,l,p,s,t,v,w,1,2', 'a,i,1', 'a,c,f,i,j,k,l,v,w,y,2', NA, NA, 'v', NA, 'a,c,f', NA,
    NA, 'a,c,f,i,j,k,l,p,q,v,w,1,2', 'c,f,i', 'c,f,p,q,v,1,2', 'a,e,i,y,2', 'a,i,j,l,w,2', 'c,f,i,j,l,v,w,y,2', 'a,c,e,f,i,1,2', NA, 'c,f,i,j,l,v,1',
    'a,c,e,f,h,i,j,k,l,s,v,w,y,z,1,2', 'c,f,i,l,v,2', 'a,c,f,i,j,k,p,v,2', 'c,l', 'c,l', 'c', 'a,v', 'v', 'a,c,d,f,i,j,k,l,o,p,q,s,v,z,2', 'a,c,f,i,j,l,v,4',
    NA, 'f,i,j,l,s,v,w,1,2', 'a,c,d,f,i,j,l,p,v,w,1,2', 'a,c,d,l', NA, NA, 'a,b,c,d,f,i,j,l,v,w,y,z', 'a,b,e,f,i,j,k,l,p,q,s,v,w,y,1,2', 'c,s',  
    'a,c,f,h,i,j,k,v,1,2,4', 'i,j', 'a,f,i,j,l,v,2', NA, 'a,c,f,i,j,k,l,v,w,1,2', 'a,c,f,i,j,l,o,s,v,w,y,z,1,2', 'a,c,f,i,j,v,1', 'c,d,v', NA, 'a,f,i,j,v',
    'a,c,i,j', 'c,j,p,s,w,1', 'c,f,i,j,v,1', 'a,c,f,i,j,v,y', 'a,c,f,i,j,v,y,z', 'c,d,i,j,o,v', 'p,w,1', NA, NA
  )

Q4_3_df = multipleChoiceExp(choicesQ4_3,"Q4_3",lvls)
Q4_3_freq = sumFeature(Q4_3_df, 
                       c("Q4_3.a","Q4_3.b","Q4_3.c","Q4_3.d","Q4_3.e","Q4_3.f","Q4_3.g","Q4_3.h","Q4_3.i","Q4_3.j",
                         "Q4_3.k","Q4_3.l","Q4_3.m","Q4_3.n","Q4_3.o","Q4_3.p","Q4_3.q","Q4_3.r","Q4_3.s","Q4_3.t",
                         "Q4_3.u","Q4_3.v","Q4_3.w","Q4_3.x","Q4_3.y","Q4_3.z","Q4_3.1","Q4_3.2","Q4_3.3","Q4_3.4"
))

##### M Choice Q4.4 : type of sports "undecided" recommendation
choicesQ4_4 = 
  c(NA, NA, NA, 'b,m', NA, NA, 'd', NA, NA, NA, 
    NA, NA, NA, NA, NA, NA, NA, NA, NA, NA, 
    NA, NA, NA, 'NA', 'v,4', NA, NA, NA, NA, NA,
    NA, NA, NA, NA, NA, 'j', NA, NA, NA, NA,
    NA, NA, NA, NA, NA, NA, NA, NA, NA, NA,
    NA, NA, NA, NA, NA, NA, NA, NA, NA, NA,
    'd,g,o,p,r', 'w', NA, NA, NA, 'd', NA, NA, NA, NA,
    NA, NA, NA, NA, NA, NA, NA, NA, NA, NA,  
    NA, NA, NA, NA, 's,y,z,4', 'd', NA, NA, NA, NA,
    'f,v,w,z', 'd', NA, NA, NA, NA, NA, NA, NA
  )

Q4_4_df = multipleChoiceExp(choicesQ4_4,"Q4_4",lvls)
Q4_4_freq = sumFeature(Q4_4_df, 
                       c("Q4_4.a","Q4_4.b","Q4_4.c","Q4_4.d","Q4_4.e","Q4_4.f","Q4_4.g","Q4_4.h","Q4_4.i","Q4_4.j",
                         "Q4_4.k","Q4_4.l","Q4_4.m","Q4_4.n","Q4_4.o","Q4_4.p","Q4_4.q","Q4_4.r","Q4_4.s","Q4_4.t",
                         "Q4_4.u","Q4_4.v","Q4_4.w","Q4_4.x","Q4_4.y","Q4_4.z","Q4_4.1","Q4_4.2","Q4_4.3","Q4_4.4"
))

# extract the pure numerical values
Q4_1_vec = as.vector(Q4_1_freq)
Q4_2_vec = as.vector(Q4_2_freq)
Q4_3_vec = as.vector(Q4_3_freq)
Q4_4_vec = as.vector(Q4_4_freq)

groupNames = c("Basketball","Bowling","Boxing","E-Scooter","Fitness/Weights",
               "Soccer","Ballroom","Golf","Handball","Hockey","Jogging",
               "Climbing","Pilates","Biking level","Biking cross","Horseback",
               "Rowing","Swimming","Ski slope","Ski long","Walking",
               "Squash","Surfing","Dancing","Tennis","Table tennis","Gymnastics","Volleyball",
               "Hiking","Yoga")
tempLabels = c("Type","Count","Recommendation")

Q4_1_df = data.frame(groupNames, Q4_1_vec)
Q4_1_df['Recommendation'] = "4. Without limitations"
colnames(Q4_1_df) = tempLabels

Q4_2_df = data.frame(groupNames, Q4_2_vec)
Q4_2_df['Recommendation'] = "3. With training"
colnames(Q4_2_df) = tempLabels

Q4_3_df = data.frame(groupNames, Q4_3_vec)
Q4_3_df['Recommendation'] = "2. Not recommended"
colnames(Q4_3_df) = tempLabels

Q4_4_df = data.frame(groupNames, Q4_4_vec)
Q4_4_df['Recommendation'] = "1. Undecided"
colnames(Q4_4_df) = tempLabels

Q4_df = rbind(Q4_1_df,Q4_2_df,Q4_3_df,Q4_4_df)
Q4_df = Q4_df[order(Q4_df["Type"]),]
row.names(Q4_df) <- 1:nrow(Q4_df)

# Figure 8: Specific activity recommendations after THA, y-axis: numbers as absolute counts, x-axis: type of activity/sport (Ballroom was abbreviated for ballroom dancing). Recommendations ‘without limitations’ (dark grey), ‘with adequate training’ (medium grey), ‘not recommended’ (light grey), ‘undecided’ (lightest grey). 
# Q4 HP: Sport Empfehlung nach Hüft-TEP
ggp <- ggplot(Q4_df,aes(x=Type, y=Count, fill=Recommendation), position="stack", stat='identity') + xlab(" ") + ylab("Counts") + labs(fill = "Recommendation") + ggtitle("Activity recommendations after THA") + customPlot
ggp + geom_col() + scale_fill_manual(values=grey.colors(4, start = 0.8, end=0.2)) + 
  theme(axis.text.x = element_text(angle = 45, hjust = 1, size=12)) + scale_y_continuous(limits = c(0,100)) + labs(tag="8") + theme(
  panel.background = element_rect(fill = "#FFFFFF", colour = "#FFFFFF",
                                  size = 2, linetype = "solid"),
  panel.grid.major = element_line(size = 0.25, linetype = 'solid',
                                  colour = "grey75"), 
  panel.grid.minor = element_line(size = 0.1, linetype = 'solid',
                                  colour = "grey75")
)
ggsave(paste(path, "Q4-Histogram.pdf"), width=10, height=5)
################################################################################################################################################################
################################################################################################################################################################

#Plots for all non-MC questions below:
# ID
ID <- 1:length(Q1_1)

# printing the rows to verify
# DEPRECATED: use the data frame version to check
# ID
# length(ID)
# Q1_1
# length(Q1_1)
# defining data frame

dataframe <- data.frame(
  "ID" = ID, "Q1.1" = Q1_1, "Q1.2" = Q1_2, "Q1.3" = Q1_3, "Q2.1" = Q2_1, "Q2.2" = Q2_2,
  "Q2.3" = Q2_3, "Q2.4" = Q2_4, "Q2.5" = Q2_5, "Q2.6" = Q2_6, "Q2.7" = Q2_7, "Q2.8" = Q2_8, 
  "Q2.10" = Q2_10, "Q2.13" = Q2_13
  )

# print(dataframe)
# for validation
# dataframe[, c("ID", "Q1.1")]

# Q1.1: Plot surgeons' year of approbation / graduation from medical school 
ggp <- ggplot(data.frame(dataframe[,"Q1.1"]), aes(x=dataframe[,"Q1.1"])) + xlab("Year") + ylab("Counts [%]") + ggtitle("Distribution: Year of Approbation") + customPlot
ggp + geom_bar() + customPlotHist + theme(axis.text.x = element_text(angle = 22.5, hjust = 1))+ scale_y_continuous(limits = c(0,100)) + scale_fill_grey(start=0.8, end=0.2) + theme(
  panel.background = element_rect(fill = "#FFFFFF", colour = "#FFFFFF",
                                  size = 2, linetype = "solid"),
  panel.grid.major = element_line(size = 0.25, linetype = 'solid',
                                  colour = "grey75"), 
  panel.grid.minor = element_line(size = 0.1, linetype = 'solid',
                                  colour = "grey75")
)
ggsave(paste(path, "Q1_1-Histogram.pdf"), width=4.5, height=5)

# Q1.2: Plot the surgeons' athletic activity level 
ggp <- ggplot(data.frame(dataframe[,"Q1.2"]), aes(x=dataframe[,"Q1.2"])) + xlab(" ") + ylab("Counts [%]") + ggtitle("Athletic Activity Lvl") + customPlot
ggp + geom_bar() + customPlotHist + theme(axis.text.x = element_text(angle = 22.5, hjust = 1)) + scale_y_continuous(limits = c(0,100)) + scale_fill_grey(start=0.8, end=0.2) + theme(
  panel.background = element_rect(fill = "#FFFFFF", colour = "#FFFFFF",
                                  size = 2, linetype = "solid"),
  panel.grid.major = element_line(size = 0.25, linetype = 'solid',
                                  colour = "grey75"), 
  panel.grid.minor = element_line(size = 0.1, linetype = 'solid',
                                  colour = "grey75")
)
ggsave(paste(path, "Q1_2-Histogram.pdf"), width=3.2, height=5)

# Q1.3: Plot the surgeons' standard patient interview 
ggp <- ggplot(data.frame(dataframe[,"Q1.3"]), aes(x=dataframe[,"Q1.3"])) + xlab("Included") + ylab("Counts [%]") + ggtitle("Patient Interview", subtitle="Physical Activity") + customPlot
ggp + geom_bar() + scale_y_continuous(limits = c(0,100)) + customPlotHist + scale_fill_grey(start=0.8, end=0.2) + theme(
  panel.background = element_rect(fill = "#FFFFFF", colour = "#FFFFFF",
                                  size = 2, linetype = "solid"),
  panel.grid.major = element_line(size = 0.25, linetype = 'solid',
                                  colour = "grey75"), 
  panel.grid.minor = element_line(size = 0.1, linetype = 'solid',
                                  colour = "grey75")
)

ggsave(paste(path, "Q1_3-Histogram.pdf"), width=2.25, height=5)

# Q1.4 MC Question #
# Q1.5 MC Question # 

# Q2.1: Plot importance of athletic activity after arthroplasty 
ggp <- ggplot(data.frame(dataframe[,"Q2.1"]), aes(x=dataframe[,"Q2.1"])) + xlab("") + ylab("Counts[%]") + ggtitle("Importance of Sports after THA") + customPlot
ggp + geom_bar() + scale_y_continuous(limits = c(0,100)) + customPlotHist + scale_fill_grey(start=0.8, end=0.2) + theme(axis.text.x = element_text(angle = 22.5, hjust = 1, size=10)) + theme(
  panel.background = element_rect(fill = "#FFFFFF", colour = "#FFFFFF",
                                  size = 2, linetype = "solid"),
  panel.grid.major = element_line(size = 0.25, linetype = 'solid',
                                  colour = "grey75"), 
  panel.grid.minor = element_line(size = 0.1, linetype = 'solid',
                                  colour = "grey75")
)
ggsave(paste(path, "Q2_1-Histogram.pdf"), width=3, height=5)

# Q2.2: Plot the estimated negative impact of sports on hip arthroplasty durability / reduced lifespan
ggp <- ggplot(data.frame(dataframe[,"Q2.2"]), aes(x=dataframe[,"Q2.2"])) + xlab("") + ylab("Counts[%]") + ggtitle("Negative Effect" , subtitle="Sports After THA") + customPlot
ggp + geom_bar() + customPlotHist + theme(axis.text.x = element_text(angle = 22.5, hjust = 1)) + scale_y_continuous(limits = c(0,100)) + scale_fill_grey(start=0.8, end=0.2) + theme(
  panel.background = element_rect(fill = "#FFFFFF", colour = "#FFFFFF",
                                  size = 2, linetype = "solid"),
  panel.grid.major = element_line(size = 0.25, linetype = 'solid',
                                  colour = "grey75"), 
  panel.grid.minor = element_line(size = 0.1, linetype = 'solid',
                                  colour = "grey75")
)
ggsave(paste(path, "Q2_2-Histogram.pdf"), width=3.75, height=5)

# Q2.3: Plot the estimated positive impact of sports on hip arthroplasty durability / reduced lifespan
ggp <- ggplot(data.frame(dataframe[,"Q2.3"]), aes(x=dataframe[,"Q2.3"])) + xlab("Assessment") + ylab("Counts[%]") + ggtitle("Positive Effect", subtitle="Sports after THA") + customPlot
ggp + geom_bar() + customPlotHist + theme(axis.text.x = element_text(angle = 22.5, hjust = 1)) + scale_y_continuous(limits = c(0,100)) + scale_fill_grey(start=0.8, end=0.2) + theme(
  panel.background = element_rect(fill = "#FFFFFF", colour = "#FFFFFF",
                                  size = 2, linetype = "solid"),
  panel.grid.major = element_line(size = 0.25, linetype = 'solid',
                                  colour = "grey75"), 
  panel.grid.minor = element_line(size = 0.1, linetype = 'solid',
                                  colour = "grey75")
)
ggsave(paste(path, "Q2_3-Histogram.pdf"), width=2.25, height=5)

# Figure 3: Estimated patient-induced weight-bearing on the hip implant. 
# Q2.4 Plotting "Belastung durch Patienten auf die Hüft-TEP" = "Patient-induced weight-bearing"
ggp <- ggplot(data.frame(dataframe[,"Q2.4"]), aes(x=dataframe[,"Q2.4"])) + xlab(" ") + ylab("Counts [%]") + ggtitle("Patient-Induced Weight-Bearing ") + customPlot
ggp + geom_bar() + scale_y_continuous(limits = c(0,100)) + theme(axis.text.x = element_text(angle = 22.5, hjust = 1)) + 
  customPlotHist + labs(tag="3") + scale_fill_grey(start=0.8, end=0.2) + theme(
  panel.background = element_rect(fill = "#FFFFFF", colour = "#FFFFFF",
                                  size = 2, linetype = "solid"),
  panel.grid.major = element_line(size = 0.25, linetype = 'solid',
                                  colour = "grey75"), 
  panel.grid.minor = element_line(size = 0.1, linetype = 'solid',
                                  colour = "grey75")
)
ggsave(paste(path, "Q2_4-Histogram.pdf"), width = 4, height =5)

#Figure 4: Estimated prevalence of revision surgery due to sports after THA. The majority of surgeons considered revision surgery due to sports to be minimal <1% or ~1. 
# Q2.5 Plotting "Häufigkeit von Revisionen aufgrund von Überbelastung / Sport" = "Frequency of sports-associated revision surgery"
ggp <- ggplot(data.frame(dataframe[,"Q2.5"]), aes(x=dataframe[,"Q2.5"])) + xlab("Estimated") + ylab("Counts [%]") + ggtitle("[%] Revision Surgery due to Sports") + customPlot
ggp + geom_bar() + theme(axis.text.x = element_text(angle = 22.5, hjust = 1)) + 
  customPlotHist + labs(tag="4") + scale_y_continuous(limits = c(0,100)) + scale_fill_grey(start=0.8, end=0.2) + theme(
  panel.background = element_rect(fill = "#FFFFFF", colour = "#FFFFFF",
                                  size = 2, linetype = "solid"),
  panel.grid.major = element_line(size = 0.25, linetype = 'solid',
                                  colour = "grey75"), 
  panel.grid.minor = element_line(size = 0.1, linetype = 'solid',
                                  colour = "grey75") 
)
ggsave(paste(path, "Q2_5-Histogram.pdf"), width=4, height=5)

#Figure 5A: Surgical decisions in patients with high RTS expectations: (A) Preferred surgical approach – ‘No influence’ on the surgical approach (54%) or ‘anterolateral’ (33%) or ‘anterior approach’ (11%). (B) Preferred implant fixation – ‘cementless’ (63.6%) or ‘does not matter’ (30.3%). 
# Q2.6: Wahl des operativen Zugangswegs bei hoher sportlicher Belastung
ggp <- ggplot(data.frame(dataframe[,"Q2.6"]), aes(x=dataframe[,"Q2.6"])) + xlab(" ") + ylab("Counts [%]") + ggtitle("Surgical Approach", subtitle="") + customPlot
ggp + geom_bar() + customPlotHist + theme(axis.text.x = element_text(angle = 22.5, hjust = 1, size=12)) + scale_y_continuous(limits = c(0,100)) + 
  labs(tag = "5a") + scale_fill_grey(start=0.8, end=0.2) + theme(
  panel.background = element_rect(fill = "#FFFFFF", colour = "#FFFFFF",
                                  size = 2, linetype = "solid"),
  panel.grid.major = element_line(size = 0.25, linetype = 'solid',
                                  colour = "grey75"), 
  panel.grid.minor = element_line(size = 0.1, linetype = 'solid',
                                  colour = "grey75") 
)
ggsave(paste(path, "Q2_6-Histogram.pdf"), width = 3.75, height = 5)

# Figure 5B: Surgical decisions in patients with high RTS expectations: Preferred implant fixation
# Q2.7 Plotting "Wahl der Verankerung" = "Choice of Implant Fixation"
ggp <- ggplot(data.frame(dataframe[,"Q2.7"]), aes(x=dataframe[,"Q2.7"])) + xlab(" ") + ylab("Counts [%]") + ggtitle("Implant Fixation") + customPlot
ggp + geom_bar() + customPlotHist + theme(axis.text.x = element_text(angle = 22.5, hjust = 1, size=12)) + 
  scale_y_continuous(limits = c(0,100))+ scale_fill_grey(start=0.8, end=0.2) + labs(tag = "5b") + theme(
  panel.background = element_rect(fill = "#FFFFFF", colour = "#FFFFFF",
                                  size = 2, linetype = "solid"),
  panel.grid.major = element_line(size = 0.25, linetype = 'solid',
                                  colour = "grey75"), 
  panel.grid.minor = element_line(size = 0.1, linetype = 'solid',
                                  colour = "grey75") 
)
ggsave(paste(path, "Q2_7-Histogram.pdf"), width = 3, height = 5)

# Figure 5C: Preferred implant position – ‘no influence’ (88%), other options included increased inclination (4%), reduced inclination (1%), increased stem-anteversion (1%), reduced cup-anteversion (2%). 
# Q2.8: Positionierung H-TEP
ggp <- ggplot(data.frame(dataframe[,"Q2.8"]), aes(x=dataframe[,"Q2.8"])) + xlab(" ") + ylab("Counts [%]") + ggtitle("Implant Position") + customPlot
ggp + geom_bar() + customPlotHist  + theme(axis.text.x = element_text(angle = 22.5, hjust = 1, size=12)) + 
  scale_y_continuous(limits = c(0,100))+ scale_fill_grey(start=0.8, end=0.2) + labs(tag = "5c") + theme(
  panel.background = element_rect(fill = "#FFFFFF", colour = "#FFFFFF",
                                  size = 2, linetype = "solid"),
  panel.grid.major = element_line(size = 0.25, linetype = 'solid',
                                  colour = "grey75"), 
  panel.grid.minor = element_line(size = 0.1, linetype = 'solid',
                                  colour = "grey75") 
)
ggsave(paste(path, "Q2_8-Histogram.pdf"), width = 5.25, height = 5) 

#Q2.9 MC Question #

# Figure 6a: Implant specific decisions in patients with high RTS expectations: (A) Preferred stem type – ‘short stem’ (36.4%) or ‘standard stem’ (35.4%) (also known as straight stem) or ‘does not matter’(24.2%).
# Q2.10: Schafttyp bei hoher sportlicher Aktivität
ggp <- ggplot(data.frame(dataframe[,"Q2.10"]), aes(x=dataframe[,"Q2.10"])) + xlab(" ") + ylab("Counts [%]") + ggtitle("Stem Type") + customPlot
ggp + geom_bar() + customPlotHist + theme(axis.text.x = element_text(angle = 22.5, hjust = 1)) + 
  scale_y_continuous(limits = c(0,100)) + labs(tag = "6a") + scale_fill_grey(start=0.8, end=0.2) + theme(
  panel.background = element_rect(fill = "#FFFFFF", colour = "#FFFFFF",
                                  size = 2, linetype = "solid"),
  panel.grid.major = element_line(size = 0.25, linetype = 'solid',
                                  colour = "grey75"), 
  panel.grid.minor = element_line(size = 0.1, linetype = 'solid',
                                  colour = "grey75") 
)
ggsave(paste(path, "Q2_10-Histogram.pdf"), width=3, height=5)

#Q2.11 MC Question # 
#Q2.12 MC Question # 

# Figure 7a Recommendations for high-impact sports after THA, ‘without limitation’ 8%, ‘with adequate training’ 52%, ‘not recommended’ 34%, ‘up to patient’ 3%, NA 3%. 
# Q2.13: Empfehlung zu high-impact Sportarten nach Hüft-TEP = Recommendations for high-impact sports after THA
ggp <- ggplot(data.frame(dataframe[,"Q2.13"]), aes(x=dataframe[,"Q2.13"])) + xlab(" ") + ylab("Counts [%]") + ggtitle("High-Impact Sports after THA") + customPlot
ggp + geom_bar() + customPlotHist + theme(axis.text.x = element_text(angle = 22.5, hjust = 1, size=10)) + 
  scale_y_continuous(limits = c(0,100)) + labs(tag="7a") + scale_fill_grey(start=0.2, end=0.8) + theme(
  panel.background = element_rect(fill = "#FFFFFF", colour = "#FFFFFF",
                                  size = 2, linetype = "solid"),
  panel.grid.major = element_line(size = 0.25, linetype = 'solid',
                                  colour = "grey75"), 
  panel.grid.minor = element_line(size = 0.1, linetype = 'solid',
                                  colour = "grey75") 
)
ggsave(paste(path, "Q2_13-Histogram.pdf"), width=3.75, height=5)

#Q2.14 MC Question # 

#Q4 MC Question #

###########End Data Frame#######################################################################################################################################
################################################################################################################################################################
